# Supplementary material for: Improved Sugarcane-Based Fermentation Processes by an Industrial Fuel-Ethanol Yeast Strain
Source: J Fungi (Basel). 2023 Jul 29;9(8):803. doi: 10.3390/jof9080803 (PMC10456111; doi:10.3390/jof9080803)
Supplement: Supplementary file 1 [file jof-09-00803-s001.zip]

Archive with 2 entries (2 files):
- Suplementary Figure S1 revised.pdf
- Table S1 - CGH-Miner data of 13 yeast strains showing red to green ratios of genetic elements.xlsx
