# Supplementary material for: Improved Sugarcane-Based Fermentation Processes by an Industrial Fuel-Ethanol Yeast Strain
Source: J Fungi (Basel). 2023 Jul 29;9(8):803. doi: 10.3390/jof9080803 (PMC10456111; doi:10.3390/jof9080803)
Supplement: Supplementary file 1 [file jof-09-00803-s001.zip › Table S1 - CGH-Miner data of 13 yeast strains showing red to green ratios of genetic elements.xlsx]

## Sheet: Plan1
Gene/Clone ID	Gene/Clone Name	Chromosome Number	Nucleotide Position	SA-1	UFPE179	UFMG1007	UFPE135	UFMG2439	UFMG2097	UFMG829	UFMG905	BAT	BG-1	CAT-1	PE-2	VR-1
YAL001C	TFC3	1	149382	-0.1	-0.11	-0.27	-0.12	0.67	-0.07	0.18	0.07	0.15	0.1	0.17	0.15	0.03
YAL002W	VPS8	1	145621	-0.03	0.08	0.08	-0.17	-0.23	0.04	-0.14	0.23	0.06	0.2	0.02	-0.15	-0.3
YAL003W	EFB1	1	142669	-0.12	-0.09	-0.01	-0.37	-0.26	0.02	-0.04	0.09	0.05	-0.22	-0.09	-0.22	-0.26
YAL004W		1	141085	0.1	0.14	0.16	-0.09	-0.33	0.15	0.08	-0.05	0.11	0.19	0.2	0	0.13
YAL005C	SSA1	1	140469	0.24	-0.22	0.11	0.08	-0.09	0.08	0.38	-0.41	0.02	-0.43	0.05	0.21	0.14
YAL007C	ERP2	1	138023	0.29	0.33	0.42	0.06	0.02	0.41	-0.04	0.16	0.23	0.4	0.27	0.04	-0.07
YAL008W	FUN14	1	137214	0.29	0.33	0.39	0.13	0.23	0.54	0.41	0.39	0.49	0.39	0.28	0.4	0.52
YAL009W	SPO7	1	136245	-0.92	-0.79	-0.99	-0.55	0.3	-1.02	-0.44	-0.24	-0.64	-0.53	-0.59	-0.48	-0.89
YAL010C	MDM10	1	134926	-0.18	0	-0.19	-0.15	-0.37	-0.21	-0.55	-0.03	-0.1	-0.04	0.02	-0.55	-0.64
YAL011W	SWC3	1	133140	-0.07	-0.05	0.01	-0.07	-0.4	-0.01	-0.08	0.08	0.09	0.24	-0.06	0	-0.11
YAL012W	CYS3	1	131394	-0.6	-0.72	-0.6	-0.75	-0.87	-0.67	-0.68	-1.12	-0.26	-1.37	-0.52	-0.64	-0.62
YAL013W	DEP1	1	129902	-0.44	-0.38	-0.36	-0.82	-0.6	-0.47	-0.1	-0.96	-0.75	-0.91	-0.73	-0.12	-0.05
YAL014C	SYN8	1	128636	0.2	0.29	0.37	0	-0.21	0.14	0.17	-0.99	-0.18	-0.91	-0.06	0.14	0.16
YAL015C	NTG1	1	127503	-0.89	-0.81	-0.92	-0.68	-0.26	-1.01	-0.14	-0.25	-0.82	-0.7	-0.86	-0.11	-0.43
YAL016W	TPD3	1	125833	-0.3	-0.23	-0.16	-0.32	-0.18	-0.14	-0.17	0.15	-0.3	-0.14	-0.24	-0.15	0.06
YAL017W	PSK1	1	122261	-0.43	-0.4	-0.43	-0.52	0.41	-0.41	-0.45	0.04	-0.42	-0.23	-0.34	-0.49	-0.32
YAL018C		1	119053	-0.85	-0.62	-0.81	-0.46	0.78	-0.92	0.38	-0.26	-0.81	-0.68	-0.82	-0.04	-0.37
YAL019W	FUN30	1	116617	-0.21	-0.44	-0.17	-0.21	-0.1	-0.27	-0.32	-0.32	-0.45	-0.37	-0.48	-0.23	-0.43
YAL020C	ATS1	1	114115	0.28	-0.9	0.16	0	-1.01	0.09	-0.6	-1.36	-0.49	-1.13	-0.59	-0.61	-0.56
YAL021C	CCR4	1	112103	0.17	-0.15	0.19	0.17	-0.49	0.18	-0.18	-0.71	0.12	-0.21	-0.03	-0.19	-0.04
YAL022C	FUN26	1	109654	-1.21	-1.11	-1.31	-0.85	-0.62	-1.31	-0.38	-1.26	-1.03	-1.14	-1.05	-0.45	-0.93
YAL023C	PMT2	1	107412	-0.2	-0.19	-0.15	-0.1	-0.49	-0.1	-0.13	-0.92	-0.2	-0.82	-0.34	-0.01	-0.23
YAL024C	LTE1	1	103719	0.12	0.12	0.26	0.14	0.03	0.29	-0.05	0.27	0.26	0.15	0.05	-0.1	-0.19
YAL025C	MAK16	1	100686	0.37	0.41	0.49	0.14	0.37	0.63	0.43	0.53	0.45	0.52	0.4	0.48	0.68
YAL026C	DRS2	1	97664	-0.24	-0.12	-0.31	0.01	0.07	-0.2	-0.12	0.2	0.1	0.3	0.13	-0.17	-0.2
YAL027W		1	95080	-0.22	-0.11	-0.24	-0.29	-0.25	-0.34	-0.18	0.12	-0.1	0.14	-0.13	-0.14	-0.3
YAL028W	FRT2	1	93694	-0.02	-0.15	0.08	-0.13	-0.55	0.01	-0.15	-0.6	-0.02	-0.58	-0.02	-0.2	0.01
YAL029C	MYO4	1	90063	-0.04	0.22	0.04	0.11	-0.13	0.19	-0.14	0.2	0.05	0.28	0.18	-0.18	-0.17
YAL030W	SNC1	1	87520	0.18	0.24	0.29	0.15	0.2	0.4	0.29	0.06	0.31	0.39	0.12	0.24	0.26
YAL031C	GIP4	1	85891	0.04	0.14	0.19	0.03	-0.12	0.39	0.1	-0.25	0.29	0.13	0.12	0.02	0.21
YAL032C	PRP45	1	83905	-0.34	-0.23	-0.21	-0.39	-0.82	-0.21	-0.23	-0.72	-0.29	-0.46	-0.28	-0.27	-0.22
YAL033W	POP5	1	82967	0.15	0.26	0.18	0.33	-0.23	0.3	0.07	-0.17	0.23	0.21	0.41	0.14	0.11
YAL034C	FUN19	1	81331	0.05	0.24	0.24	0.14	-0.27	0.42	0.07	0.05	0.32	0.22	0.17	0.1	0.3
YAL034W-A	MTW1	1	80153	0.3	0.42	0.37	0.5	-0.02	0.49	0.02	0.47	0.67	0.47	0.54	0.25	0
YAL035C-A		1	79666	0.23	0.21	0.19	0.71	0.13	0.38	0.28	0.21	0.48	0.54	0.33	0.32	0.14
YAL035W	FUN12	1	77932	-0.12	0.1	0.03	-0.27	-0.33	0	-0.1	-0.19	-0.03	0.11	-0.11	-0.14	0.08
YAL036C	RBG1	1	75598	-0.42	-0.11	-0.39	-0.3	-0.59	-0.57	-0.28	0.01	-0.51	-0.27	-0.52	-0.25	-0.38
YAL037W		1	74422	-0.35	-0.32	-0.4	-0.08	1.01	-0.51	0.23	0.07	-0.41	-0.15	-0.23	0.01	-0.4
YAL038W	CDC19	1	72538	-0.13	-0.17	-0.05	0.01	-0.31	-0.01	-0.01	-0.64	-0.04	-0.99	-0.1	-0.12	0.08
YAL039C	CYC3	1	69121	-0.38	-0.87	-0.33	-0.5	-0.72	-0.31	-0.81	-1.21	-1.13	-1.47	-0.65	-0.71	-0.52
YAL040C	CLN3	1	66650	-1.43	-1.06	-1.45	-1.16	-0.19	-1.47	-0.77	-0.69	-1.47	-1.27	-1.46	-0.9	-1.33
YAL041W	CDC24	1	64123	-0.09	-0.11	0	-0.07	-0.37	-0.03	0.03	0.32	-0.31	-0.15	-0.39	0.18	0.02
YAL042W	ERV46	1	61940	-0.2	-1.66	-0.08	-0.34	-0.71	-0.21	-0.2	-1.56	-0.98	-2.1	-1.38	-0.2	0.03
YAL043C	PTA1	1	59874	-0.67	-0.71	-0.53	-0.5	-0.72	-0.54	-0.45	-1.05	-0.56	-1.07	-0.63	-0.48	-0.26
YAL043C-A		1	61420	-0.48	-0.42	-0.37	-0.17	-0.44	-0.71	-0.12	-0.29	-0.51	-0.63	-0.38	0	-0.48
YAL044C	GCV3	1	58207	0.23	-0.43	0.3	0.1	-0.55	0.21	0.14	-0.95	-0.17	-1.74	-0.15	0.07	0.07
YAL045C		1	57643	-0.69	-0.76	-0.9	-0.29	-1.04	-0.91	-0.62	-0.93	-0.76	-0.73	-0.68	-0.31	-0.9
YAL046C		1	57208	-1.11	-0.81	-1.03	-0.78	-0.69	-1.09	-0.44	-0.35	-0.95	-0.96	-1.05	-0.36	-0.44
YAL047C	SPC72	1	55924	-0.01	-0.03	0.08	-0.17	-0.04	0.17	0.09	0.32	0.03	0.09	0.1	-0.13	0.07
YAL048C	GEM1	1	53796	-0.39	-0.18	-0.42	-0.23	-0.33	-0.34	-0.15	-0.03	-0.27	-0.03	-0.11	-0.07	-0.2
YAL049C		1	52226	-0.5	-0.15	-0.29	-0.5	-0.51	-0.28	-0.34	-0.06	-0.13	0.06	-0.32	-0.2	-0.4
YAL051W	OAF1	1	50136	-0.22	-0.14	-0.19	-0.33	-0.29	-0.32	-0.21	-0.12	-0.34	0.05	-0.22	-0.23	-0.4
YAL053W	FLC2	1	47075	-0.06	0.03	0.13	0.11	-0.41	0.12	0.02	-0.28	0.03	-0.49	0.09	-0.06	0.03
YAL054C	ACS1	1	43952	-0.91	-0.71	-0.93	-0.52	-0.89	-0.85	-0.5	-0.65	-0.65	-0.64	-0.5	-0.43	-0.56
YAL055W	PEX22	1	42449	0.09	0.24	0.14	0.17	-0.19	0.25	0.09	0.32	0.29	0.35	0.05	0.24	0.24
YAL056W	GPB2	1	40581	-0.3	-0.16	-0.27	0.03	-0.67	-0.26	-0.23	0.13	-0.33	0.18	-0.12	-0.13	-0.59
YAL058C-A		1	38872	-0.51	-0.27	-0.43	-0.18	-0.17	-0.4	-0.03	-0.21	-0.41	-0.42	-0.22	-0.2	-0.02
YAL058W	CNE1	1	38219	-0.32	-0.21	-0.27	-0.4	-0.49	-0.38	-0.08	-0.67	-0.31	-0.47	-0.2	-0.11	0.03
YAL059W	ECM1	1	36829	-0.93	-0.77	-1.08	-0.52	-0.19	-0.98	-0.28	-0.39	-0.72	-0.45	-0.55	-0.24	-0.49
YAL060W	BDH1	1	35730	-1.07	-1.13	-1.34	-0.93	-1.13	-1.35	-0.77	-0.81	-0.75	-0.63	-1.08	-0.81	-0.77
YAL061W		1	34075	-0.59	-0.71	-0.74	-0.51	-0.95	-0.73	-0.7	-1.1	-0.51	-0.62	-0.49	-0.62	-0.53
YAL062W	GDH3	1	32254	-0.78	-0.65	-0.83	-1.01	-1.14	-1.06	-0.82	-1.23	-0.98	-1.01	-0.83	-0.92	-0.6
YAL063C	FLO9	1	25985	-0.76	-0.14	-0.48	-0.29	-0.46	-0.47	-0.53	-0.64	-0.89	-0.29	-0.37	-0.42	-0.17
YAL064C-A		1	13554	-0.5	-0.15	-1.09	-0.16	-0.98	-1.14	-0.35	-0.26	-0.99	-0.69	-0.53	-0.62	-0.65
YAL064W		1	21689	-0.93	-0.91	-2.3	-1.14	-1.61	-2.71	-0.82	-0.67	-1.08	-0.64	-1.42	-0.56	-1.61
YAL064W-B		1	12237	-0.71	-0.38	-0.51	-0.26	-0.28	-0.49	-0.48	-0.51	-0.79	-0.24	-0.27	-0.15	-0.32
YAL065C		1	11759	-1	-0.35	-0.16	-0.25	0.06	-0.22	-0.87	-0.43	-1.34	-0.87	-0.31	-0.36	-0.33
YAL066W		1	10246	-0.59	0.66	1.31	0.6	1.23	1.3	-0.43	0.2	-0.47	-0.16	0.76	0.34	0.22
YAL067C	SEO1	1	8126	-0.16	0.7	1.3	0.77	1.29	1.41	-0.42	0.69	-0.5	-0.16	1.06	0.19	0.03
YAL068C		1	1988	0.21	0.05	0.12	0.23	0.34	0.11	0.22	0.04	0.33	0.2	0.51	0.53	0.57
YAL069W		1	492	-0.7	-0.6	-1.11	-0.51	-0.28	-1.07	-0.78	-1.92	-1	-0.73	-0.71	-0.48	-0.35
YAR002C-A	ERP1	1	154396	0.13	0.23	0.14	0.16	0.55	0.31	0.62	0.21	0.27	0.29	0.25	0.55	0.68
YAR002W	NUP60	1	153068	0.11	0.17	0.28	0.06	0.54	0.45	0.48	0.14	0.13	0.13	0.11	0.65	0.82
YAR003W	SWD1	1	155647	0.06	0.13	0.19	-0.27	0.17	0.28	0.19	0.33	0.01	-0.01	0.05	0.04	0.35
YAR007C	RFA1	1	157688	-0.07	0.04	-0.05	-0.17	0.05	0.04	-0.05	0.27	-0.13	-0.01	-0.07	-0.09	-0.1
YAR008W	SEN34	1	159380	0.17	0.21	0.29	0.03	0.5	0.37	0.37	0.28	0.13	0.24	0.16	0.62	0.25
YAR009C		1	162393	-0.62	-0.98	0.2	-0.78	-0.33	0.33	-0.73	-1.1	-0.26	-0.04	-0.5	-0.92	-0.91
YAR010C		1	165206	-1.01	-1.18	-0.3	-1.28	-0.68	-0.31	-1.09	-0.72	-0.79	-0.67	-0.88	-1.34	-1.08
YAR014C	BUD14	1	167804	-0.18	0.01	-0.2	-0.01	-0.23	-0.06	0.06	-0.09	-0.14	0.02	-0.17	0.43	0.03
YAR015W	ADE1	1	169830	-0.36	-0.24	-0.51	-0.33	-0.71	-0.55	-0.25	-0.16	-0.3	-0.36	-0.61	-0.27	-0.2
YAR018C	KIN3	1	171044	-0.61	-0.57	-0.71	-0.46	0.03	-0.8	-0.05	-0.2	-0.46	-0.24	-0.42	-0.09	0.01
YAR019C	CDC15	1	173671	-0.14	-0.14	-0.12	-0.08	-0.26	-0.22	0.01	-0.19	-0.29	-0.41	-0.11	0.01	0.1
YAR020C	PAU7	1	176937	0.06	-0.05	-0.11	0.13	0.1	0.01	0.14	0.07	0.06	-0.14	0.1	0.34	0.38
YAR023C		1	179548	-0.24	-0.28	-0.8	-0.58	-0.77	-0.81	-0.54	-0.23	-0.43	-0.2	-0.63	-0.15	-0.28
YAR027W	UIP3	1	184117	-0.1	-0.03	-0.72	0	-0.8	-0.7	-1	-0.36	-0.65	0.22	-0.09	-0.22	-0.42
YAR028W		1	185238	-0.19	0.06	-1.36	-2.22	-1.79	-1.65	-1.67	-0.6	-1.5	0.05	-0.23	-0.24	-0.44
YAR029W		1	186427	0.04	0.19	-1.76	-1.07	-1.77	-1.69	-1.24	-0.45	-0.37	0	0.52	0.13	-0.74
YAR030C		1	186676	-0.19	0.24	-1.51	-1.5	-2.2	-1.83	-1.68	-0.58	-0.69	-0.41	0.45	-0.02	-1.07
YAR031W	PRM9	1	187278	-0.05	-0.15	-1.9	-2.38	-2.4	-2.14	-2.06	-1.51	-1.09	-1.11	-0.16	-0.27	-1.15
YAR033W	MST28	1	188453	0.19	-0.31	-1.52	-2.09	-2.17	-1.68	-2.04	-1.29	-1.12	-1.01	-0.05	-0.23	-1.08
YAR035W	YAT1	1	191218	-0.11	-0.08	-0.32	-0.08	-0.56	-0.51	-0.29	-1.15	-0.52	-0.52	-0.46	-0.28	-0.47
YAR042W	SWH1	1	194396	-0.57	-0.59	-0.53	-0.46	-0.69	-0.61	-0.36	-0.67	-0.94	-1.27	-1	-0.4	-0.23
YAR044W		1	194889	-0.3	-0.05	-0.23	-0.37	-0.37	-0.18	0.04	0.32	-0.3	-0.09	-0.2	0.17	-0.23
YAR047C		1	201620	-1.62	-0.64	-1.37	-0.9	-1.42	-1.38	-1.42	-0.63	-1.08	-1.25	-1.68	-1.3	-1.68
YAR050W	FLO1	1	205700	-0.84	-0.36	-0.58	-0.45	-0.61	-0.55	-0.79	-0.81	-0.96	-0.48	-0.3	-0.64	-0.35
YAR053W		1	208506	-0.81	-0.75	-1.53	-0.71	-1.43	-1.65	-0.8	-0.66	-0.93	-0.42	-0.89	-0.71	-1.54
YAR060C		1	217315	-0.9	-0.97	-2.1	-0.98	-1.59	-2.14	-0.65	-0.24	-1.25	-0.52	-1.13	-0.61	-0.99
YAR061W		1	218232	-1.13	-0.81	-2.13	-1.04	-1.92	-2.13	-1.32	-0.78	-1.37	-0.64	-1.52	-1.55	-1.6
YAR062W		1	218838	-0.2	-0.08	-0.71	-0.51	-1.14	-0.76	-0.03	-0.72	-0.85	0.02	-0.29	-0.31	-0.31
YAR064W		1	220338	0.69	-0.27	-1.29	-1.03	-1.84	-1.73	0.49	-0.66	-1.01	-0.88	-1.2	-0.05	0.23
YAR066W		1	221345	-0.29	-0.51	-2.02	-0.9	-1.4	-2.01	-0.25	-0.51	-0.8	-0.44	-0.55	-0.49	-0.7
YAR068W		1	222639	0.4	-0.26	-1.49	-0.55	-1.53	-1.64	0.05	-0.85	-0.39	-0.86	-0.07	-0.31	0.01
YAR069C		1	224148	-0.4	-0.21	-1.61	-1	-1.77	-2.05	1.04	-0.46	-1.11	-0.32	-0.87	0.1	-0.14
YAR070C		1	224703	-0.44	-0.55	-1.67	-0.86	-1.57	-1.9	-0.22	-0.63	-0.99	-0.65	-0.81	-0.38	-0.57
YAR071W	PHO11	1	226152	0.65	0.06	-1.62	-0.36	-1.87	-1.97	0.49	-0.02	-0.33	0.41	0.1	-0.19	0.09
YAR073W	IMD1	1	228338	-0.09	-0.21	-1.62	-0.79	-1.56	-1.71	0	-0.22	-0.8	-0.16	-0.44	-0.5	-0.12
YAR075W		1	229071	0.05	-0.02	-0.73	-0.12	-0.86	-0.72	0.15	-0.23	0.03	0.22	-0.1	-0.2	0.04
YBL001C	ECM15	2	237312	-0.09	-0.06	-0.2	-0.21	-0.06	-0.28	-0.4	0.07	-0.27	-0.03	-0.17	-0.28	-0.65
YBL002W	HTB2	2	236692	0.24	0.18	0.31	0.11	0.35	0.24	0.02	0.45	0.44	0.46	0.39	-0.02	-0.01
YBL003C	HTA2	2	235596	-0.05	0.09	0.03	-0.13	-0.12	-0.07	-0.13	0.08	-0.07	-0.02	-0.09	-0.35	-0.18
YBL004W	UTP20	2	231379	0.09	0.04	0.06	0.25	-0.02	-0.03	-0.23	-0.15	0.22	0.17	0.31	-0.05	0.03
YBL005W	PDR3	2	218938	-0.98	-1.11	-0.28	-0.98	-0.81	-0.39	-1.2	-0.83	-0.88	-0.79	-0.94	-1.23	-1.14
YBL005W-A		2	221994	-0.84	-0.83	-0.18	-0.72	-0.58	-0.18	-0.93	-0.88	-0.59	-0.53	-0.66	-1.21	-1.08
YBL005W-B		2	223967	0.38	0.09	0.43	0.23	0.11	0.48	0.1	-0.23	0.21	-0.4	0.22	0.02	0.31
YBL006C	LDB7	2	216861	0.18	-0.09	0.16	0.08	-0.34	0.18	-0.13	-0.79	-0.03	-1.32	-0.05	-0.07	-0.16
YBL007C	SLA1	2	214502	0.34	0.02	0.37	0.36	-0.1	0.31	0.23	-0.34	0.16	-0.53	-0.01	0.36	0.24
YBL008W	HIR1	2	210917	0.2	0.2	0.27	0.24	0.04	0.29	0.1	0.09	0.13	0.2	0.21	0.13	0.19
YBL009W		2	208212	0.04	0.2	0.2	0.01	0.18	0.24	0	0.31	-0.04	0.16	-0.05	-0.02	0.2
YBL010C		2	206531	0.33	0.44	0.45	0.18	0.06	0.54	0.11	0.46	0.12	0.33	0.17	0.05	0.08
YBL011W	SCT1	2	204680	-0.44	-0.18	-0.52	-0.21	-0.65	-0.56	-0.31	-0.14	-0.36	-0.32	-0.4	-0.17	-0.4
YBL012C		2	203609	-0.73	-0.62	-0.81	-0.45	-0.42	-0.92	-0.51	-0.5	-0.62	-0.47	-0.54	-0.41	-0.64
YBL013W	FMT1	2	202661	0.02	-0.64	-0.42	-0.49	-0.4	-0.44	-0.08	-1.17	-0.84	-1.24	-0.81	0.01	0.23
YBL014C	RRN6	2	200409	-0.26	-0.11	-0.24	-0.22	0.39	-0.33	-0.19	0.22	-0.4	-0.13	-0.33	-0.2	-0.22
YBL015W	ACH1	2	194915	0.47	0.41	0.51	0.4	-0.26	0.39	0.01	-0.23	0.56	0.16	0.58	0.15	0.06
YBL016W	FUS3	2	192984	0.66	0.64	0.75	0.6	-0.25	0.73	0.01	-0.26	0.86	0.38	0.74	0.07	0.11
YBL017C	PEP1	2	189216	-0.26	-0.08	-0.18	-0.05	0.01	-0.18	-0.08	0.02	0.01	0.11	0	-0.07	-0.13
YBL018C	POP8	2	186239	0.15	0.17	-0.01	-0.11	0.05	-0.09	-0.35	0.42	0.21	0.3	0.24	-0.21	-0.34
YBL019W	APN2	2	185137	0.24	0.4	0.34	0.16	-0.19	0.37	-0.15	0.25	0.49	0.64	0.34	-0.11	-0.24
YBL020W	RFT1	2	183266	-0.39	-0.27	-0.28	-0.15	-0.34	-0.26	-0.39	-0.32	0	0.08	-0.18	-0.52	-0.42
YBL021C	HAP3	2	181880	-0.06	0	-0.03	-0.04	-0.63	-0.07	-0.11	-0.73	0.08	-0.06	0.09	-0.22	-0.1
YBL022C	PIM1	2	179577	0.16	0.26	0.3	0.12	-0.28	0.24	0.11	0.48	0.38	0.48	0.32	0.03	0.22
YBL023C	MCM2	2	176226	0.19	0.34	0.27	0.22	-0.13	0.27	0.05	0.48	0.39	0.56	0.3	0.04	-0.08
YBL024W	NCL1	2	173564	0.26	0.28	0.39	0.32	-0.01	0.42	0.09	0.62	0.47	0.48	0.3	-0.13	0.11
YBL025W	RRN10	2	171702	-0.13	0.02	-0.13	-0.03	-0.34	-0.23	-0.4	-0.02	0.08	0.15	0.07	-0.49	-0.26
YBL026W	LSM2	2	170833	-0.63	-0.88	-0.73	-0.39	0.57	-0.96	-0.82	-1.52	-0.3	-0.32	-0.4	-0.83	-1.06
YBL027W	RPL19B	2	168902	-0.02	0.1	-0.04	0.07	-0.15	-0.04	-0.18	0.1	0.02	0.06	0.01	-0.01	-0.15
YBL028C		2	167681	0.17	0.05	0.28	0.18	-0.02	0.35	-0.07	0.17	0.07	0.29	0.32	-0.07	-0.21
YBL029W		2	166702	0.35	0.6	0.45	0.37	1.46	0.51	1.34	0.49	0.43	0.56	0.52	1.17	0.62
YBL030C	PET9	2	163522	0.17	0.32	0.27	0.07	-0.06	0.34	0.11	0.22	-0.03	0.24	0.17	0.17	0.26
YBL031W	SHE1	2	162210	0.37	0.46	0.39	0.41	0.04	0.48	0.32	0.63	0.33	0.41	0.35	0.44	0.4
YBL032W	HEK2	2	160759	-0.02	-0.07	0	-0.07	-0.34	-0.08	-0.18	0.02	-0.2	0	0.06	-0.2	-0.19
YBL033C	RIB1	2	159177	0.33	0.29	0.34	0	-0.25	0.44	0.02	-0.53	0.3	-0.34	0.2	0.09	0.34
YBL034C	STU1	2	156121	0.11	0.42	0.25	0.3	0.19	0.34	0.01	0.18	0.25	0.12	0.13	0.04	0.13
YBL035C	POL12	2	152554	-0.19	-0.11	-0.34	0.14	0.5	-0.29	-0.07	0.26	0	0.03	0.04	0	-0.17
YBL036C		2	150836	0.38	0.31	0.46	0.35	0.34	0.43	0.25	0.53	0.37	0.61	0.47	0.22	0.24
YBL037W	APL3	2	148750	0.21	0.37	0.37	0.16	0.04	0.42	0.12	0.46	0.25	0.37	0.21	0.01	0.32
YBL038W	MRPL16	2	146539	-0.01	0.13	0.1	0	-0.2	0.08	-0.01	0.25	-0.13	0.07	-0.04	-0.02	0.03
YBL039C	URA7	2	144861	-0.2	-0.08	-0.18	-0.16	-0.44	-0.23	-0.11	0.06	-0.1	0.14	-0.09	-0.12	-0.24
YBL040C	ERD2	2	142493	0.07	0.13	0.19	0.15	-0.18	0.3	-0.19	0.17	0.29	0.35	0.12	-0.21	-0.11
YBL041W	PRE7	2	141612	0.12	0.32	0.25	0.22	-0.15	0.25	0.11	0.42	0.3	0.45	0.37	-0.01	0.17
YBL042C	FUI1	2	139303	-0.1	0.18	0.17	-0.1	-0.39	0.05	-0.15	0.12	0.08	-0.01	0.08	-0.2	0.04
YBL043W	ECM13	2	137077	0.35	-0.84	0.4	0.26	-0.07	0.41	0.27	-1	-0.15	-1.08	-0.53	0.21	0.22
YBL044W		2	136185	-0.23	-0.25	-0.22	-0.13	-0.41	-0.26	-0.27	-0.49	-0.04	-0.5	-0.12	-0.3	-0.2
YBL045C	COR1	2	134832	-0.73	-0.58	-0.78	-0.42	-0.75	-0.84	-0.57	-0.14	-0.47	-0.26	-0.43	-0.68	-0.56
YBL046W	PSY4	2	133089	0.41	0.63	0.67	0.47	-0.14	0.72	0.22	0.61	0.52	0.59	0.5	0.26	0.46
YBL047C	EDE1	2	129970	0.12	-0.25	-0.23	0.26	-0.12	-0.12	0.39	-0.36	0.01	-0.2	-0.37	0.36	0.39
YBL048W		2	127457	-0.08	-0.05	-0.05	0.28	0.01	0.04	0.1	-0.03	0.3	0.21	0.03	-0.01	0.14
YBL049W	MOH1	2	127039	0.14	0.24	0.24	0.41	0.24	0.41	0.18	0.18	0.38	0.62	0.39	0.05	0.21
YBL050W	SEC17	2	125625	0.3	0.46	0.54	0.56	0.34	0.68	0.47	0.53	0.38	0.55	0.4	0.45	0.55
YBL051C	PIN4	2	123759	0.04	0.25	0.06	0.21	0.01	0.17	0.2	0.25	0.26	0.19	0.15	0.36	0.09
YBL052C	SAS3	2	120629	0.01	0.13	0.23	0	0.22	0.25	-0.13	-0.2	-0.05	0.11	0.05	-0.27	-0.4
YBL053W		2	119525	0.24	0.15	0.31	0.15	0.03	0.39	0.03	-0.27	0.13	0.12	0.25	0.04	0.26
YBL054W		2	118380	0.41	0.52	0.52	0.38	-0.03	0.72	0.48	-0.37	0.4	0.37	0.45	0.39	0.68
YBL055C		2	116204	0.18	0.29	0.2	0.29	0.29	0.15	0.59	0.62	0.35	0.34	0.26	0.54	0.29
YBL056W	PTC3	2	114468	-0.07	-0.02	0.02	-0.18	-0.29	-0.01	0.09	0.26	-0.22	0.09	0.02	-0.04	-0.09
YBL057C	PTH2	2	113125	0.46	0.42	0.55	0.28	0.11	0.6	0.35	0.13	0.46	0.46	0.47	0.34	0.59
YBL058W	SHP1	2	112074	-0.03	-0.05	0.03	-0.16	-0.16	0.06	0.07	-0.14	-0.16	-0.05	-0.07	0	0.02
YBL059W		2	110921	-0.44	-0.3	-0.51	-0.07	0.18	-0.53	0.04	-0.03	-0.3	-0.18	-0.3	0.23	-0.13
YBL060W		2	108965	0.53	0.48	0.72	0.34	0.36	0.76	0.43	0.69	0.49	0.67	0.51	0.43	0.44
YBL061C	SKT5	2	106363	0.18	0.18	0.22	0.17	0.19	0.24	0.17	0.45	0.32	0.43	0.1	0.17	0.32
YBL062W		2	105500	0.32	0.25	0.36	0.26	0.22	0.34	0.39	0.48	0.34	0.36	0.24	0.27	0.31
YBL063W	KIP1	2	103555	-0.26	-0.2	-0.24	-0.12	-0.11	-0.25	-0.26	-0.13	-0.09	-0.07	-0.38	-0.38	-0.38
YBL064C	PRX1	2	100765	0.09	0.12	0.15	0.21	-0.04	0.16	0.19	-0.03	0.21	0.17	0.11	0.1	0.32
YBL065W		2	100137	-0.26	-0.19	-0.26	0.17	-0.31	-0.32	-0.25	0.15	-0.15	0.1	0.02	-0.48	-0.16
YBL066C	SEF1	2	98394	-0.12	-0.08	-0.07	0.18	-0.17	-0.03	-0.09	0.11	-0.03	0.16	-0.04	-0.44	0.03
YBL067C	UBP13	2	94762	-0.38	-0.24	-0.4	-0.09	0.33	-0.33	-0.33	-0.11	-0.28	-0.13	-0.35	-0.43	-0.37
YBL068W	PRS4	2	92903	0.09	0.25	0.23	0.14	-0.09	0.33	-0.03	0.38	0.04	0.17	-0.17	-0.13	0.12
YBL069W	AST1	2	91383	-0.61	-0.44	-0.57	-0.23	-0.36	-0.5	-0.22	-0.13	-0.64	-0.4	-0.56	-0.33	-0.18
YBL070C		2	90763	0.02	0.07	0.11	0.22	-0.08	0.07	0.1	0.29	0.13	0.25	0.1	-0.07	0.08
YBL071C		2	90375	0.5	0.5	0.45	0.5	0.15	0.6	0.33	0.53	0.64	0.79	0.63	0.44	0.31
YBL072C	RPS8A	2	88822	0.51	0.5	0.73	-0.26	0.39	0.76	0.36	0.56	0.15	0.54	0.49	0.5	0.22
YBL073W		2	87799	0.23	0.24	0.37	0.03	0.21	0.45	0.27	0.26	0.27	0.39	0.33	0.36	0.33
YBL074C	AAR2	2	87253	-0.18	-0.08	-0.15	-0.34	0.16	-0.14	0.02	0.24	-0.22	-0.03	-0.04	0	-0.01
YBL075C	SSA3	2	85471	0.28	0.1	0.06	0.24	0	-0.12	0.43	0.06	-0.53	-0.6	-0.27	0.52	0.39
YBL076C	ILS1	2	82650	-0.09	-0.11	-0.07	-0.24	-0.12	-0.19	0	0.36	-0.26	-0.14	-0.15	0.01	-0.01
YBL077W		2	81110	0.04	0.06	0.04	0.28	0.18	0.05	0.17	0.14	0.26	0.35	0.2	0.19	0.21
YBL078C	ATG8	2	80551	-0.4	-0.29	-0.4	-0.21	0.92	-0.43	0.2	-0.1	-0.41	-0.44	-0.25	0.14	-0.13
YBL079W	NUP170	2	77510	-0.03	0.05	-0.1	0.2	0.47	-0.1	0.51	0.26	0.03	0.18	0.15	0.53	0.2
YBL080C	PET112	2	73879	-0.11	-0.07	-0.02	-0.11	-0.16	-0.08	0.05	0.16	-0.06	0.15	0.03	0.07	0.1
YBL081W		2	72416	-0.09	-0.03	0.03	-0.04	0.03	0.08	0.27	-0.01	0.04	0.02	0.12	0.2	0.43
YBL082C	ALG3	2	70436	-0.65	-0.59	-0.65	-0.33	-0.74	-0.67	-0.35	-0.56	-0.44	-0.5	-0.34	-0.44	-0.43
YBL083C		2	69922	-0.56	-0.46	-0.67	-0.48	-0.74	-0.8	-0.34	-0.94	-0.53	-1.01	-0.57	-0.11	-0.26
YBL084C	CDC27	2	68304	-0.38	-0.38	-0.33	-0.37	0.01	-0.4	-0.11	0.11	-0.26	-0.12	-0.32	-0.02	-0.03
YBL085W	BOI1	2	65344	0.17	0.05	0.16	0.24	0.06	0.18	0.39	0.13	0.33	0.45	0.27	0.28	0.23
YBL086C		2	61899	-0.23	-0.14	-0.13	-0.24	-0.25	-0.05	0	-0.06	-0.24	-0.24	-0.29	-0.16	-0.09
YBL087C	RPL23A	2	60276	-0.44	-0.21	-0.42	-0.4	-0.25	-0.41	-0.02	0.22	-0.55	-0.39	-0.35	-0.02	-0.26
YBL088C	TEL1	2	55197	-0.29	-0.19	-0.3	-0.15	-0.01	-0.43	-0.08	-0.19	-0.21	-0.17	-0.24	0.03	-0.09
YBL089W	AVT5	2	50260	-0.12	0.06	-0.07	-0.09	0.6	-0.04	0.65	0.27	0.01	-0.08	-0.1	0.73	0.33
YBL090W	MRP21	2	49088	-0.23	-0.1	-0.15	-0.31	-0.13	-0.1	0.1	0.1	-0.37	-0.38	-0.22	0.02	0.02
YBL091C	MAP2	2	47992	-0.77	-0.49	-0.85	-0.61	-0.67	-0.93	-0.22	-0.07	-0.68	-0.58	-0.59	-0.13	-0.59
YBL091C-A	SCS22	2	46869	-0.33	-0.13	-0.24	-0.19	-0.45	-0.33	-0.14	-0.37	-0.17	-0.32	-0.34	-0.38	-0.37
YBL092W	RPL32	2	46171	0.38	0.23	0.43	0.21	-0.19	0.31	0.2	0.07	0.26	0.23	0.47	0.21	-0.03
YBL093C	ROX3	2	44584	0.44	0.59	0.75	0.44	0.19	0.78	0.54	-0.54	0.11	-0.76	0.64	0.5	0.53
YBL094C		2	43928	0.03	0.13	-0.03	-0.15	-0.21	-0.03	0.05	0	-0.25	-0.25	0.05	-0.11	0.06
YBL095W		2	43680	-0.43	-0.23	-0.53	-0.29	-0.83	-0.58	-0.49	-0.09	-0.45	-0.3	-0.49	-0.41	-0.62
YBL096C		2	43325	-0.38	-0.21	-0.28	-0.55	-0.48	-0.4	-0.11	0.02	-0.65	-0.58	-0.49	-0.06	-0.38
YBL097W	BRN1	2	41960	0.13	0.19	0.28	-0.23	0.06	0.3	0.21	0.53	0.07	0.09	0.08	0.23	0.24
YBL098W	BNA4	2	39833	-0.36	-0.22	-0.34	-0.53	-0.26	-0.28	-0.2	0.18	-0.4	-0.36	-0.28	-0.22	-0.32
YBL099W	ATP1	2	37868	-0.08	0.14	0.08	-0.26	-0.15	0.21	0.04	-0.67	-0.14	-0.2	-0.16	0.23	0.09
YBL100C		2	37143	-0.29	-0.53	-0.21	-0.64	0.31	-0.45	0.02	-0.42	-0.67	-0.35	-0.59	0.22	-0.29
YBL101C	ECM21	2	26622	-0.09	-0.42	-0.15	-0.45	-0.43	-0.27	-0.2	-0.19	-0.5	-0.43	-0.68	-0.01	0.02
YBL101W-A		2	30590	-0.92	-0.76	-0.29	-0.85	-0.01	-0.43	0.01	-0.5	-0.58	-0.17	-0.78	-0.35	-0.85
YBL101W-B		2	32588	-0.39	-0.36	0.18	-0.48	0.04	0.29	-0.17	-0.32	0.09	0.13	-0.35	-0.25	-0.35
YBL102W	SFT2	2	24421	-0.08	-0.12	-0.08	-0.45	-0.31	-0.19	-0.11	0.21	-0.45	-0.2	-0.43	-0.25	-0.16
YBL103C	RTG3	2	22805	-0.4	-0.36	-0.45	-0.76	-0.38	-0.35	-0.44	-0.23	-0.72	-0.44	-0.68	-0.29	-0.33
YBL104C		2	19735	0.29	0.49	0.34	-0.13	-0.03	0.44	0.15	0.36	0.13	0.22	0.06	0.38	0.4
YBL105C	PKC1	2	15968	0.14	0.14	0.15	-0.07	0.11	0.26	0.06	0.47	0.2	0.17	0.01	0.39	0.35
YBL106C	SRO77	2	12363	-0.11	-0.21	-0.11	-0.56	-0.07	-0.11	-0.37	0.19	-0.29	0.16	-0.38	-0.08	-0.14
YBL107C		2	10256	0.11	0.16	0.08	-0.36	-0.09	0.14	-0.18	0.27	-0.33	0.02	-0.14	-0.01	0.14
YBL107W-A		2	9320	-0.14	-0.17	0.18	-0.01	0.39	0.25	0.31	-0.22	0.23	0.42	0.05	0.13	0.17
YBL108W		2	8329	0.04	0.11	0.29	-0.16	0.33	0.34	0.13	0.13	0.01	0.06	0.02	0.22	0.39
YBL109W		2	5957	-0.81	-0.82	-1.36	-1.04	-0.39	-1.47	-0.35	-2.04	-1.76	-1.21	-1.12	-0.08	-0.13
YBL111C		2	3958	-0.45	-0.08	-0.94	-0.77	-0.61	-1.03	0.23	-1.34	-0.99	-0.93	-0.46	-0.3	0.15
YBL112C		2	2740	-1.07	-1.1	-1.47	-1.56	-0.89	-1.54	-0.43	-1.57	-1.67	-2.02	-1.02	-0.99	-0.69
YBL113C		2	1469	-0.1	-1.03	-0.68	-0.85	-0.25	-0.79	0.39	-2.2	-1.44	-1.99	-0.62	0.28	0.64
YBR001C	NTH2	2	240114	0.12	0.29	0.29	-0.01	0.02	0.32	0.31	0.54	0.15	0.27	0.27	0.24	0.21
YBR002C	RER2	2	242140	-0.62	-0.47	-0.64	-0.67	-0.22	-0.69	-0.4	-0.16	-0.67	-0.73	-0.67	-0.35	-0.38
YBR003W	COQ1	2	243521	0.1	0	-0.08	-0.3	0.11	0	-0.09	0.19	-0.17	0.01	0.07	0.09	0.35
YBR004C	GPI18	2	245018	0.7	0.66	0.69	0.49	0.31	0.8	0.18	0.56	0.66	0.93	0.8	0.19	0.04
YBR005W	RCR1	2	246228	-0.3	-0.31	-0.31	-0.49	-0.46	-0.33	-0.21	-0.08	-0.53	-0.4	-0.27	-0.12	-0.51
YBR006W	UGA2	2	247758	0.61	0.28	0.76	0.17	0.21	0.88	0.42	-0.52	0.39	-0.77	0.47	0.38	0.44
YBR007C	DSF2	2	249912	0.44	-0.39	0.49	0.17	0.12	0.63	0.4	-0.07	-0.31	-1.13	-0.43	0.31	0.39
YBR008C	FLR1	2	253387	-0.51	-0.45	-0.51	-0.43	-0.51	-0.58	-0.44	-0.38	-0.6	-0.42	-0.74	-0.36	-0.43
YBR009C	HHF1	2	255526	0.31	-0.13	0.26	-0.22	-0.07	0.08	-0.05	0.07	-0.49	-0.17	-0.39	0.22	0.15
YBR010W	HHT1	2	256534	-0.29	-0.38	-0.26	-0.62	-0.37	-0.28	-0.33	-0.33	-0.53	-0.45	-0.74	-0.24	-0.25
YBR011C	IPP1	2	257541	0.49	0.52	0.65	0.36	0.23	0.79	0.47	0.56	0.44	0.66	0.35	0.49	0.61
YBR012C		2	259354	-0.21	-0.2	-0.03	-0.43	0.64	-0.09	0.5	-0.23	-0.16	-0.05	-0.3	0.52	0.35
YBR012W-A		2	260528	-0.96	-1.41	-0.23	-1.25	-0.72	-0.26	-1.27	-0.92	-0.84	-0.61	-1.24	-1.4	-1.13
YBR012W-B		2	262502	-0.64	-0.93	0.18	-0.9	-0.5	0.23	-0.91	-1.19	-0.67	-0.34	-0.74	-0.93	-0.92
YBR013C		2	265684	-0.45	-0.46	-0.33	-0.66	0.12	-0.38	0.15	-0.56	-0.58	-0.49	-0.57	0.03	-0.15
YBR014C		2	267030	0.14	0.23	0.2	0.23	0.68	0.16	0.32	0.41	0.03	0.12	-0.02	0.3	0.31
YBR015C	MNN2	2	268606	0.06	0.04	0.1	0.02	0.02	0.14	-0.08	-0.77	-0.02	-0.63	0.01	-0.12	-0.14
YBR016W		2	270440	0.05	-0.55	-0.01	-0.03	-0.17	-0.11	-0.27	-0.71	-0.09	-0.44	-0.36	-0.18	-0.18
YBR017C	KAP104	2	272325	0.14	0.22	0.15	-0.05	-0.28	0.22	-0.26	0.3	-0.08	0.19	-0.1	-0.23	-0.14
YBR018C	GAL7	2	274977	0.14	-0.11	0.07	-0.11	0.05	0.17	-0.04	0.17	-0.17	0.09	0.16	-0.01	-0.28
YBR019C	GAL10	2	277302	0.02	-0.22	-0.04	-0.42	-0.35	-0.06	-0.12	0.01	-0.33	-0.02	-0.05	-0.08	-0.32
YBR020W	GAL1	2	279814	0.17	0.11	0.27	-0.12	-0.1	0.25	0.07	0.26	0.01	0.11	0.11	0.07	0.07
YBR021W	FUR4	2	282393	0.17	0.28	0.26	-0.23	-0.06	0.33	0.25	0.25	-0.07	0.05	0.1	0.21	0.19
YBR022W	POA1	2	284004	0	0.04	-0.06	-0.08	-0.33	-0.07	-0.4	0.12	-0.18	0.15	0.05	-0.24	-0.5
YBR023C	CHS3	2	286176	0.2	0.2	0.28	-0.14	-0.33	0.23	-0.08	0.26	0.04	0.32	0.17	-0.05	-0.18
YBR024W	SCO2	2	289897	0.27	0.16	0.38	-0.02	-0.04	0.42	-0.01	0.38	0.12	0.21	0.19	0.02	0.04
YBR025C		2	291273	0.1	0.12	0.17	-0.21	0.09	0.18	0.12	0.34	-0.07	0.02	0.14	-0.01	-0.11
YBR026C	ETR1	2	293448	-0.03	0.01	-0.03	0.08	-0.11	-0.05	0.17	0.35	0.09	0.27	0.32	0.12	-0.14
YBR027C		2	294190	0.35	0.19	0.4	0.3	0.08	0.3	0.28	0.35	0.3	0.52	0.47	0.22	0
YBR028C		2	295213	0.01	-0.03	0.07	-0.26	-0.26	0.07	-0.26	0.03	-0.1	0.08	-0.01	-0.26	-0.23
YBR029C	CDS1	2	297055	0.37	0.42	0.54	0.13	0.04	0.63	0.22	0.3	0.28	0.06	0.47	0.17	0.16
YBR030W		2	299121	0.04	0.06	0.14	0.21	-0.37	0.21	-0.11	0	-0.01	-0.34	-0.26	0	-0.04
YBR031W	RPL4A	2	300710	-0.18	-0.89	-0.19	-0.07	-0.41	-0.16	-0.13	-0.77	-0.41	-0.93	-0.59	-0.24	-0.16
YBR032W		2	301670	0.16	0.35	0.14	-0.02	-0.06	0.14	-0.03	0.13	-0.26	-0.07	-0.12	0.02	0.34
YBR033W		2	303323	0.15	0.39	0.21	-0.02	0.07	0.26	-0.04	0.3	-0.09	0.07	-0.05	-0.12	0.23
YBR034C	HMT1	2	305453	0.06	0.09	0.13	0	-0.4	0.1	-0.21	0.17	-0.02	-0.05	-0.07	-0.1	-0.14
YBR035C	PDX3	2	306612	0.18	0.17	0.29	-0.13	-0.13	0.33	0.02	0.24	-0.2	-0.11	-0.03	0.07	0.22
YBR036C	CSG2	2	309697	-0.35	-0.2	-0.26	-0.44	0.03	-0.31	0.09	-0.59	-0.52	-0.45	-0.51	-0.02	-0.01
YBR037C	SCO1	2	311007	-0.19	-0.16	-0.26	-0.25	-0.45	-0.29	-0.21	0.04	-0.31	-0.18	-0.3	-0.23	-0.17
YBR038W	CHS2	2	313342	-0.39	-0.49	-0.48	-0.08	0.16	-0.51	-0.06	-0.18	-0.25	-0.39	-0.73	0.09	-0.39
YBR039W	ATP3	2	316042	0.1	0.02	0.16	-0.14	-0.12	0.2	-0.02	0.29	-0.18	0.01	-0.05	-0.03	0.04
YBR040W	FIG1	2	317416	0.15	0.23	0.27	-0.06	-0.12	0.33	-0.38	-0.18	-0.11	0.01	-0.13	-0.35	-0.13
YBR041W	FAT1	2	319270	0.08	0.17	0.13	0.17	-0.15	0.18	-0.32	0.15	0.15	0.24	0.08	-0.22	-0.17
YBR042C		2	321012	-0.14	-0.13	-0.25	0.01	0.68	-0.18	0.14	-0.16	0.02	0.14	-0.04	0.04	-0.41
YBR043C	QDR3	2	322910	0.02	-0.02	0.05	-0.2	-0.14	-0.05	0.2	0.08	0.08	0.34	0.21	0.08	0.02
YBR044C	TCM62	2	325197	-0.3	-0.1	-0.24	-0.63	0.09	-0.34	-0.27	-0.02	-0.41	-0.25	-0.31	-0.34	-0.25
YBR045C	GIP1	2	329229	-0.01	0.15	0.19	0.19	-0.02		-0.11	0.23	0.29	0.23	0.19	-0.14	-0.14
YBR046C	ZTA1	2	331007	0.41	0.48	0.43	0.35	0.12	0.51	0.32	0.54	0.5	0.71	0.5	0.32	0.08
YBR047W		2	332094	0.52	0.41	0.65	0.34	-0.22	0.79	0.1	0.44	0.51	0.67	0.52	0.07	0.01
YBR048W	RPS11B	2	333319	0.19	0.23	0.33	-0.23	-0.18	0.44	-0.12	0.15	-0.02	0.04	0.12	-0.15	-0.05
YBR049C	REB1	2	335600	0.24	0.32	0.33	-0.01	0.33		0.25	0.46	0.28	0.46	0.36	0.33	0.29
YBR050C	REG2	2	337689	0.47	0.39	0.53	0.32	-0.05	0.61	0.31	0.32	0.2	0.28	0.44	0.32	0.23
YBR051W		2	338161	0.49	0.32	0.61	0.19	-0.04	0.56	0.18	0.22	0.19	0.39	0.53	0.19	0.19
YBR052C	RFS1	2	339034	0.19	0.12	0.4	-0.07	-0.08	0.42	0.31	-0.26	-0.02	-1.23	-0.1	0.18	0.33
YBR053C		2	340211	0.37	0.33	0.48	0.14	0.12	0.65	0.32	-0.07	0.26	-0.93	0.31	0.13	0.42
YBR054W	YRO2	2	343616	-0.71	-0.56	-0.69	-0.49	-0.43	-0.8	-0.61	-0.28	-0.67	-0.55	-0.87	-0.57	-0.81
YBR055C	PRP6	2	345949	0	-0.05	0.04	0.19	0.15	0.03	0.13	0.42	0.26	0.29	0.23	0.03	0.02
YBR056W		2	348629	0.06	0.08	0.18	0.22	-0.02	0.13	-0.02	0.42	0.05	0.28	0.07	-0.03	0.14
YBR057C	MUM2	2	352741	-0.24	-0.1	-0.19	-0.35	-0.39	-0.18	-0.27	-0.04	-0.37	-0.3	-0.42	-0.3	-0.16
YBR058C	UBP14	2	354842	0.19	0.23	0.33	0.03	0.19	0.32	-0.02	0.33	0.04	0.4	-0.03	0.09	0.01
YBR059C	AKL1	2	358522	0.02	0.04	0.13	-0.04	-0.14	0.09	0.13	0.03	-0.06	-0.09	-0.03	0.12	0.17
YBR060C	ORC2	2	361581	0.07	0.21	0.26	-0.07	-0.07	0.36	0.08	0.36	-0.08	0.05	-0.11	0.01	0.31
YBR061C	TRM7	2	365251	0.18	0.29	0.25	0.02	-0.08	0.29	0.11	0.39	0.11	0.28	0.11	0.14	0.21
YBR062C		2	366286	0.08	0.26	0.23	-0.2	-0.14	0.27	-0.24	-0.08	-0.1	-0.35	-0.35	-0.05	-0.12
YBR063C		2	367575	0.34	0.37	0.53	0.2	0.02	0.43	-0.23	0.26	0.04	0.38	0.35	-0.15	-0.05
YBR064W		2	367975	0.11	0.15	0.1	-0.19	-0.15	0.09	-0.09	-0.02	-0.18	-0.25	-0.33	0	-0.02
YBR065C	ECM2	2	369129	-0.34	-0.27	-0.08	-0.51	0.31	-0.29	0.11	-0.13	-0.51	-0.34	-0.6	0.16	-0.22
YBR066C	NRG2	2	370366	0.16	0.15	0.18	0.03	0.22	0.24	0.02	0.36	-0.09	0.09	0.07	0.06	0
YBR067C	TIP1	2	372416	0.25	-0.11	0.12	0.07	-0.19	0.05	-0.12	-0.48	-0.14	-0.98	-0.03	0.03	-0.18
YBR068C	BAP2	2	374772	-0.44	-0.12	-0.27	-0.6	-0.59	-0.38	-0.33	0.11	-0.39	-0.46	-0.6	-0.29	-0.29
YBR069C	TAT1	2	377500	0.14	0.15	0.29	-0.16	-0.25	0.32	0.09	-0.48	0	-0.28	0.11	-0.01	0.27
YBR070C	ALG14	2	379574	-0.2	0.02	-0.2	0.04	0.08	-0.27	-0.24	0.31	-0.23	-0.11	-0.06	-0.34	-0.5
YBR071W		2	380725	-0.39	-0.21	-0.32	-0.42	-0.37	-0.41	-0.09	0.04	-0.55	-0.5	-0.5	-0.08	-0.35
YBR072W	HSP26	2	382349	0.6	0.6	0.89	0.69	0.36	0.93	0.59	0.61	0.87	0.72	0.61	0.7	0.65
YBR073W	RDH54	2	384596	0.36	0.24	0.46	-0.07	0.04	0.55	0.26	0.51	0.32	0.32	0.32	0.2	0.47
YBR074W		2	387746	-0.45	-0.3	-0.57	-0.38	0.37	-0.55	0.2	-0.14	-0.39	-0.38	-0.34	0.06	-0.31
YBR075W		2	388484	-0.1	0	-0.08	-0.19	0.23	-0.19	-0.04	0.43	-0.25	-0.02	-0.1	0.04	-0.29
YBR076W	ECM8	2	390878	0.2	0.04	0.31	-0.14	0.19	0.34	-0.06	0.28	0.25	0.04	0.22	-0.01	-0.02
YBR077C	SLM4	2	392043	0.17	0.16	0.21	-0.24	-0.34	0.18	-0.08	0.2	-0.1	-0.1	0.2	-0.14	-0.01
YBR078W	ECM33	2	393986	0.26	0.29	0.22	0.15	0.32	0.24	0.24	0.64	-0.05	0.24	0.23	0.19	0.26
YBR079C	RPG1	2	396824	0.22	0.11	0.22	0.02	-0.23	0.04	0.01	0.04	1.26	-0.07	-0.03	0.06	0.11
YBR080C	SEC18	2	399746	0.09	0.18	0.07	0.16	-0.03	-0.09	0.11	0.56	0.64	0.27	0.26	0.15	0.1
YBR081C	SPT7	2	403246	0.07	-0.02	0.1	-0.04	-0.16	-0.06	0.02	0.05	0.15	0.23	0.08	-0.2	-0.01
YBR082C	UBC4	2	406892	0.25	0.33	0.3	0.03	-0.02	0.25	0.11	-0.45	-0.17	-0.45	0.09	0.21	0.34
YBR083W	TEC1	2	409893	0.11	0.06	0.13	-0.07	-0.21	0.08	-0.05	0.36	1	0.14	0.15	0.03	0.07
YBR084C-A	RPL19A	2	414717	0.16	0.07	0.1	-0.15	-0.14	0.12	-0.11	0.13	0.12	0.06	-0.06	0.07	-0.03
YBR084W	MIS1	2	412511	0.11	0.13	0.19	-0.18	-0.17	0.44	-0.05	0.14	-0.02	0.14	0.04	0	0.24
YBR085W	AAC3	2	416438	0.11	0.13	0.16	-0.12	0.05	-0.03	0.1	0.14	-0.31	-0.03	-0.03	0.11	0.16
YBR086C	IST2	2	421615	-0.3	-0.24	-0.15	-0.36	-0.12	-0.3	-0.08	-0.14	-0.47	-0.3	-0.44	-0.13	-0.21
YBR087W	RFC5	2	424291	0.34	0.28	0.24	-0.15	-0.02	0.19	-0.14	0.09	-0.31	0.1	-0.05	-0.06	-0.13
YBR088C	POL30	2	425372	0.24	0.34	0.38	-0.08	0	0.49	-0.1	0.35	-0.05	0.12	0.02	-0.04	0.16
YBR089W		2	425476	0.29	0.24	0.29	0.07	0.1	0.48	-0.01	0.39	0.09	0.11	0.14	0.02	-0.02
YBR090C		2	426689	-0.7	-0.38	-0.7	-0.74	-0.79	-0.83	-0.4	-0.26	-0.93	-0.74	-0.88	-0.26	-0.72
YBR090C-A	RPS4B	8	505003	-0.31	-0.2	-0.24	-0.46	-0.27	-0.32	0.03	-0.04	-0.28	-0.47	-0.28	0.07	0.12
YBR091C	MRS5	2	427313	-0.03	0.05	0.01	-0.06	-0.16	-0.09	-0.13	0.08	-0.04	0.09	0.06	-0.18	-0.06
YBR092C	PHO3	2	428393	0.47	0.23	-0.17	0.08	-0.18	-0.13	0.58	0.13	-0.06	0.36	0.34	-0.1	-0.1
YBR093C	PHO5	2	430243	0.58	0.29	0.07	-0.05	0	0	0.91	0.19	-0.16	0.33	0.34	0.11	0.08
YBR094W		2	433160	0.08	0.1	0.61	-0.33	0.12	0.64	-0.25	0.14	0.24	-0.02	0.03	-0.24	-0.18
YBR095C	RXT2	2	435046	0.08	0.02	0.58	-0.1	0.15	0.62	0.37	0.21	0.04	0.12	0.05	-0.14	-0.01
YBR096W		2	436361	0.44	0.31	0.75	0.02	0.45	0.87	0.03	0.4	0.07	0.21	0.28	-0.09	-0.08
YBR097W	VPS15	2	439127	0.21	0.26	0.69	0.34	0.59	0.72	0.14	0.31	0.47	0.5	0.13	0.23	0.58
YBR098W	MMS4	2	442546	0.33	0.34	0.78	0.34	0.61	0.88	0.15	0.14	0.61	0.52	0.35	0.37	0.4
YBR099C		2	443109	0.48	0.34	0.85	0.28	0.49	1.01	0.16	0.2	0.48	0.52	0.47	0.25	0.3
YBR100W		2	443380	0.23	0.39	0.35	0.06	0.26	0.29	0.06	0.18	-0.29	-0.16	0.02	0.08	0.21
YBR101C	FES1	2	444251	0.17	0.14	0.24	-0.12	0.35	0.2	0.12	0.15	-0.19	-0.14	-0.42	0.15	0.25
YBR102C	EXO84	2	446186	-0.34	-0.39	-0.19	-0.49	0.1	-0.21	-0.19	-0.01	-0.42	-0.19	-0.63	-0.17	-0.27
YBR103W	SIF2	2	448506	0.12	0.18	0.18	-0.22	-0.14	0.15	-0.17	0.2	-0.03	0.17	-0.08	-0.1	0.09
YBR104W	YMC2	2	450155	0.2	0.24	0.24	0.02	-0.01	0.16	0.17	0.32	-0.16	0.02	0.02	0.23	0.33
YBR105C	VID24	2	451419	0.41	0.27	0.44	0.18	-0.43	0.43	0.11	-0.76	0.05	-1.28	0.06	-0.01	0.25
YBR106W	PHO88	2	452935	-0.05	-0.11	-0.07	-0.35	-0.29	-0.04	-0.03	0.19	-0.25	-0.24	-0.39	-0.01	-0.07
YBR107C	IML3	2	454155	-0.15	-0.04	-0.26	-0.31	-0.43	-0.3	-0.2	0.09	-0.25	-0.19	-0.34	-0.2	-0.02
YBR108W		2	456237	0.22	-0.42	0.17	0.02	-0.53	0.09	-0.03	-0.82	-0.38	-0.99	-0.31	-0.06	-0.1
YBR109C	CMD1	2	458134	-0.08	-0.01	-0.1	-0.06	0.2	-0.19	-0.07	0.2	-0.3	-0.14	-0.09	-0.13	-0.08
YBR110W	ALG1	2	459540	0.48	0.55	0.56	0.19	-0.08	0.69	0.11	0.46	0.45	0.32	0.11	0.14	0.27
YBR111C	YSA1	2	461519	-0.11	-0.07	0.01	-0.34	-0.13	-0.02	-0.12	0.13	-0.27	-0.14	-0.28	-0.18	0.02
YBR112C	CYC8	2	464314	-0.15	-0.01	-0.18	-0.31	0.06	-0.06	0.3	-0.35	-0.47	-0.79	-0.53	0.38	0.45
YBR113W		2	465801	0.33	0.11	0.33	0.09	-0.25	0.19	0.06	-0.44	-0.03	-0.67	0.23	0.1	-0.05
YBR114W	RAD16	2	468428	0.59	0.49	0.77	0.23	0.16	0.96	0.47	0.53	0.67	0.47	0.5	0.57	0.63
YBR115C	LYS2	2	471831	0.06	0.08	0.12	-0.07	-0.16	0.15	-0.02	0.2	0.16	0.27	0.16	0.01	0.11
YBR116C		2	474456	0.32	0.16	0.31	0.22	-0.2	0.33	0.2	0.16	0.28	-0.26	0.42	0.09	0.21
YBR117C	TKL2	2	475408	0.4	0.06	0.44	0.22	-0.4	0.43	0.15	-0.69	0.21	-0.89	0.27	0.14	0.02
YBR118W	TEF2	2	478353	0.37	0.2	0.51	-0.05	-0.13	0.49	0.24	-0.3	0.43	0.1	0.29	0.25	0.26
YBR119W	MUD1	2	479824	-0.01	0.05	0.08	-0.42	-0.18	0.11	-0.07	0.08	-0.22	-0.05	-0.04	-0.01	0.02
YBR120C	CBP6	2	480673	0.28	0.08	0.28	0.08	0.21	0.27	0.05	0.41	0.17	0.27	0.14	0.04	-0.07
YBR121C	GRS1	2	482359	0.19	0.03	0.22	-0.16	-0.21	0.14	-0.07	0.44	0.01	0.34	0.24	0.02	-0.36
YBR122C	MRPL36	2	484230	-0.18	-0.08	-0.1	-0.25	-0.28	-0.17	-0.19	0.15	0.09	-0.03	0.01	-0.09	-0.21
YBR123C	TFC1	2	485710	0.32	0.2	0.41	-0.01	0.01	0.48	0.17	0.33	0.29	0.38	0.4	0.11	0.2
YBR124W		2	486680	-0.11	0.01	-0.02	-0.26	1.1	-0.09	-0.06	0.07	-0.47	-0.3	-0.3	-0.12	-0.29
YBR125C	PTC4	2	487783	0.06	0.04	0.13	-0.12	-0.31	0.06	-0.1	0.22	-0.26	0.03	-0.16	-0.15	-0.05
YBR126C	TPS1	2	489642	-0.03	-0.16	-0.11	-0.04	-0.55	-0.09	-0.25	-0.54	-0.01	-0.12	-0.26	-0.16	-0.08
YBR127C	VMA2	2	492039	0.27	0.27	0.32	0.1	-0.21	0.36	-0.11	0.08	0.15	-0.32	0.11	-0.08	0.17
YBR128C	ATG14	2	493592	0.09	0.36	0.25	0.02	0.35	0.23	-0.04	0.01	-0.2	-0.33	-0.02	0.04	-0.3
YBR129C	OPY1	2	494840	-0.11	-0.13	-0.03	-0.25	0.05	-0.17	0.07	0.19	-0.31	-0.2	-0.34	0	-0.01
YBR130C	SHE3	2	496224	0.31	0.37	0.44	0.16	0.24	0.57	0.22	0.59	0.28	0.27	0.14	0.28	0.51
YBR131W	CCZ1	2	498214	0.17	0.25	0.27	0.07	-0.05	0.32	-0.11	0.37	0.1	0.1	0.09	-0.17	0.14
YBR132C	AGP2	2	500541	-0.31	-0.24	-0.29	-0.38	-0.54	-0.33	-0.49	-0.37	-0.43	-0.35	-0.36	-0.55	-0.64
YBR133C	HSL7	2	503039	0.57	0.59	0.63	0.48	-0.16	0.6	0.31	0.34	0.42	0.56	0.42	0.28	0.39
YBR134W		2	504437	0.65	0.61	0.62	0.42	0.01	0.68	0.29	0.22	0.54	0.66	0.6	0.39	0.6
YBR135W	CKS1	2	505074	-0.78	-0.58	-0.62	-0.83	-0.61	-0.7	-0.34	-0.63	-0.94	-0.84	-0.91	-0.37	-0.16
YBR136W	MEC1	2	509215	-0.38	-0.23	-0.22	0.18	-0.18	-0.44	-0.17	0.06	0	0.08	0.09	-0.15	-0.2
YBR137W		2	513307	0.54	0.48	0.58	0.4	0.33	0.65	0.46	0.7	0.5	0.74	0.45	0.49	0.29
YBR138C		2	514543	-0.33	-0.28	-0.21	-0.63	0.55	-0.32	0.34	-0.13	-0.08	-0.31	-0.31	0.36	0.23
YBR139W		2	516421	-0.34	-0.23	-0.41	-0.64	-0.59	-0.54	-0.34	-0.06	-0.46	-0.27	-0.25	-0.39	-0.22
YBR140C	IRA1	2	521983	-0.05	-0.08	-0.19	-0.03	-0.24	-0.2	-0.33	-0.05	0.01	0.09	0	-0.23	-0.24
YBR141C		2	527525	0.53	0.5	0.63	0.14	0.14	0.63	0.32	0.32	0.31	0.55	0.49	0.48	0.3
YBR142W	MAK5	2	529471	0.21	0.24	0.33	0.07	-0.16	0.39	-0.19	0.16	0.49	0.44	0.32	-0.14	0.11
YBR143C	SUP45	2	531519	0.01	0.06	0.09	-0.29	-0.05	0.06	0.01	0.23	0	0.2	0.04	-0.01	-0.02
YBR144C		2	533386	0.53	0.4	0.39	0.6	-0.01	0.58	0.31	0.59	0.42	0.66	0.6	0.28	0.36
YBR145W	ADH5	2	534283	-0.58	-0.6	-0.59	-0.77	-0.67	-0.59	-0.27	-0.31	-0.7	-0.67	-0.7	-0.28	-0.68
YBR146W	MRPS9	2	535672	0.3	0.23	0.41	0.04	-0.01	0.44	0.13	0.28	0.24	0.25	0.16	0.24	0.31
YBR147W		2	537014	0.08	0.1	0.16	0	-0.06	0.15	0.07	0.3	-0.01	0.07	0.04	-0.21	0.07
YBR148W	YSW1	2	538784	0.26	0.42	0.29	0.13	-0.19	0.22	-0.16	0.37	0.01	0.18	0.15	-0.28	-0.37
YBR149W	ARA1	2	540498	-0.12	-0.12	-0.01	-0.26	-0.55	-0.12	-0.18	0.08	-0.49	-0.29	-0.48	-0.24	-0.25
YBR150C	TBS1	2	542845	0.12	0.07	0.12	0.11	-0.03	0.1	-0.01	0.1	0.14	0.05	-0.03	-0.01	0.02
YBR151W	APD1	2	545497	0.28	0.33	0.14	-0.03	-0.01	0.18	-0.14	0.41	0.04	0.38	0.16	-0.1	0.38
YBR152W	SPP381	2	546807	-0.2	-0.01	-0.17	-0.15	-0.39	-0.33	-0.15	0	-0.41	-0.08	-0.33	-0.19	-0.32
YBR153W	RIB7	2	547821	-0.53	-0.39	-0.45	-0.45	-0.35	-0.58	-0.35	-0.11	-0.64	-0.51	-0.77	-0.28	-0.42
YBR154C	RPB5	2	548679	-0.17	-0.16	-0.08	-0.36	-0.25	-0.08	-0.33	0.09	-0.39	-0.28	-0.41	-0.36	-0.15
YBR155W	CNS1	2	550343	-0.52	-0.41	-0.48	-0.57	0.52	-0.51	-0.27	0.04	-0.51	-0.42	-0.54	-0.38	-0.14
YBR156C	SLI15	2	552146	0.1	0.18	0.13	0.08	0.1	0.21	0.1	0.31	-0.23	0.08	0	0.15	0.19
YBR157C	ICS2	2	553920	0.56	0.54	0.64	0.27	0.27		0.34	0.42	0	0.33	0.21	0.48	0.54
YBR158W	AMN1	2	557367	-0.11	-0.15	0.12	-0.42	-0.24	-0.24	-0.46	0.2	0.15	-0.3	-0.14	-0.08	-0.28
YBR159W		2	559200	-0.13	-0.17	-0.08	-0.42	-0.06	-0.45	-0.04	0.09	-0.46	-0.25	-0.56	-0.17	-0.16
YBR160W	CDC28	2	560520	-0.15	-0.07	-0.33	-0.23	-0.43	-0.3	-0.05	0.03	-0.11	0.16	0.05	-0.21	-0.48
YBR161W	CSH1	2	562194	0.37	0.44	0.47	0.4	0.08	0.37	-0.1	0.47	0.5	0.67	0.42	-0.03	-0.17
YBR162C	TOS1	2	563881	0.13	0.3	0.36	0.19	-0.2	0.36	0	0.12	0.45	-0.26	0.27	-0.07	0.16
YBR162W-A	YSY6	2	565324	-0.16	-0.63	0.08	-0.52	-0.55	0.11	0.15	-0.59	0.1	-0.03	-0.21	-0.06	-0.39
YBR163W	DEM1	2	566596	-0.53	-0.2	-0.6	-0.48	-0.14	-0.71	-0.07	-0.31	-0.33	-0.31	-0.14	-0.32	-0.44
YBR164C	ARL1	2	568145	-0.24	-0.3	-0.19	-0.3	0.34	-0.39	-0.63	-0.15	-0.01	0.18	0	-0.63	-0.72
YBR165W	UBS1	2	569263	-0.11	-0.04	0.01	-0.25	0	-0.27	-0.62	-0.27	0.09	0.09	-0.05	-0.55	-0.63
YBR166C	TYR1	2	570516	-0.75	-0.6	-0.72	-0.65	-0.4	-0.82	-0.42	-0.54	-0.44	-0.26	-0.5	-0.77	-0.53
YBR167C	POP7	2	571674	-0.33	-0.07	-0.47	-0.18	-0.29	-0.34	-0.24	-0.64	-0.13	0.05	-0.02	-0.25	-0.27
YBR168W	PEX32	2	572986	0.34	0.51	0.49	0.39	-0.12	0.48	-0.16	0.04	0.67	0.77	0.52	-0.12	-0.13
YBR169C	SSE2	2	574950	0.16	0.33	0.38	-0.01	-0.19	0.26	-0.16	0.21	0.46	0.54	0.26	-0.02	0.08
YBR170C	NPL4	2	577210	0.27	0.32	0.4	0.38	-0.2	0.43	0.16	0.36	0.57	0.63	0.47	-0.28	0.18
YBR171W	SEC66	2	578669	-0.19	0.11	-0.16	0.14	-0.22	-0.32	-0.51	0.05	-0.07	0.09	0.26	-0.29	-0.61
YBR172C	SMY2	2	580256	-0.1	-0.03	-0.08	0.09	-0.17	-0.12	0.04	0.07	0.1	0.19	0.13	0.04	-0.06
YBR174C		2	582490	-1.78	-1.45	-1.73	-1.19	-0.14	-1.89	-0.63	-1.17	-1.53	-1.28	-1.5	-0.85	-1.41
YBR175W	SWD3	2	582876	-0.56	-0.33	-0.53	-0.23	-0.32	-0.59	-0.26	-0.43	-0.62	-0.28	-0.47	-0.32	-0.53
YBR176W	ECM31	2	584184	0.44	0.51	0.6	0.4	0.08	0.56	0.2	0.62	0.45	0.46	0.43	0.24	0.34
YBR177C	EHT1	2	585479	-0.28	-0.16	-0.08	-0.08	-0.39	-0.25	-0.18	0.16	-0.08	0.22	-0.17	-0.16	0
YBR178W		2	586253	-0.31	-0.22	-0.26	-0.22	-0.32	-0.3	-0.44	0.24	-0.15	0.07	-0.13	-0.35	-0.38
YBR179C	FZO1	2	587825	-0.01	0.11	-0.03	0.3	-0.08	-0.24	-0.22	-0.07	-0.05	0.17	0.23	-0.15	-0.28
YBR180W	DTR1	2	590595	0.17	0.05	0.16	0.14	0.25	0.12	0.16	0.53	0.24	0.3	0.27	0.22	0.15
YBR181C	RPS6B	2	592238	0.43	0.4	0.55	0.54	-0.07	0.5	0.24	0.28	0.4	0.61	0.47	0.22	0.32
YBR182C	SMP1	2	594180	-0.68	-0.35	-0.74	-0.56	-0.65	-0.81	-0.49	-0.67	-0.36	-0.5	-0.57	-0.48	-0.41
YBR183W	YPC1	2	596585	-0.32	-0.36	-0.67	-0.23	-0.51	-0.63	-0.42	-0.07	-0.21	0	-0.13	-0.26	-0.28
YBR184W		2	598143	0.24	0.41	0.35	0.41	-0.2	0.38	-0.21	0.18	0.57	0.65	0.4	-0.15	-0.27
YBR185C	MBA1	2	599536	0.26	0.46	0.43	0.33	0.14	0.48	0.18	0.43	0.55	0.73	0.4	0.2	0.26
YBR186W	PCH2	2	601451	0.05	0.2	0.15	0.2	-0.49	0.06	-0.39	0.15	0.24	0.36	0.18	-0.76	-0.5
YBR187W		2	603050	0.09	0.39	0.11	0.41	-0.21	0.24	0.39	0.34	0.45	0.67	0.53	0.36	0.43
YBR188C	NTC20	2	603891	0.27	0.48	0.31	0.39	-0.18	0.31	0.01	0.52	0.69	0.55	0.43	0.12	0.29
YBR189W	RPS9B	2	605003	-0.15	-0.09	-0.21	0.1	-0.24	-0.16	-0.26	-0.13	0.21	0.28	0	-0.34	-0.09
YBR190W		2	606116	-0.24	-0.26	-0.12	-0.28	-0.42	-0.27	-0.52	-0.3	-0.09	0.16	-0.05	-0.53	-0.44
YBR191W	RPL21A	2	606700	-0.31	0.02	-0.35	-0.21	-0.37	-0.25	-0.11	-0.07	-0.21	0.32	0.2	-0.42	-0.29
YBR192W	RIM2	2	608213	-0.32	-0.13	-0.15	0.11	-0.54	-0.5	-0.43	-0.12	0.21	0.12	0.08	-0.48	-0.4
YBR193C	MED8	2	609412	-0.16	-0.08	-0.07	0.09	0.2	-0.24	0.15	0.19	0.22	0.4	0.28	0.12	0.09
YBR194W		2	610218	0.03	0.1	0.06	0.11	-0.21	0.01	-0.07	0.05	0.21	0.38	0.25	-0.26	-0.18
YBR195C	MSI1	2	611243	0.01	0.02	-0.09	0.04	-0.52	-0.12	-0.42	-0.11	-0.05	0.08	0	-0.32	-0.41
YBR196C	PGI1	2	613063	0.3	0.27	0.39	0.18	0.12	0.38	0.26	-0.9	0.27	-0.37	0.23	0.27	0.37
YBR197C		2	615524	0.45	0.52	0.66	0.43	-0.24	0.61	0.32	-1.08	0.34	-0.98	0.44	0.18	0.44
YBR198C	TAF5	2	617320	-0.89	-0.7	-0.9	-0.76	-0.96	-1.03	-0.81	-0.7	-0.91	-0.66	-0.8	-0.93	-0.83
YBR199W	KTR4	2	619601	0.3	0.18	0.12	0.6	-0.21	0.05	-0.01	0.28	0.44	0.51	0.59	0.07	0.11
YBR200W	BEM1	2	621694	0.1	0.07	0.06	0.16	-0.04	-0.07	-0.01	0.33	0.32	0.31	0.3	0.06	-0.22
YBR201W	DER1	2	623889	-0.16	-0.04	0.04	-0.05	-0.32	-0.18	-0.59	-0.14	-0.12	0.11	-0.04	-0.53	-0.23
YBR202W	CDC47	2	627035	-0.15	-0.13	-0.16	-0.2	-0.26	-0.23	-0.12	0.22	-0.18	-0.06	-0.13	-0.16	0.01
YBR203W	COS111	2	630550	0.02	0.01	-0.07	0.14	-0.03	-0.19	0	0.07	-0.09	0.11	0.14	-0.27	-0.41
YBR204C		2	632812	0.36	0.4	0.45	0.27	0.36	0.41	0.41	0.37	0.33	0.41	0.32	0.42	0.39
YBR205W	KTR3	2	634224	-0.25	-0.19	-0.11	-0.1	-0.53	-0.24	-0.46	0	-0.18	0.06	-0.06	-0.26	-0.23
YBR206W		2	634757	0.45	0.37	0.42	0.38	0.01	0.41	0.28	0	0.36	0.54	0.59	0.07	-0.15
YBR207W	FTH1	2	635839	0.01	0.07	-0.37	0.04	-0.59	-0.23	0.1	0.53	0.32	0.63	0.4	0.2	-0.1
YBR208C	DUR1.2	2	639451	-0.19	-0.21	-0.29	0.12	-0.28	-0.3	-0.16	-0.03	0.33	0.1	0.11	-0.39	-0.2
YBR209W		2	642736	0.04	0.28	0.29	0.29	-0.16	0.33	-0.07	-0.71	0.32	-0.37	0.21	-0.08	0.17
YBR210W	ERV15	2	645759	-0.07	0.16	0.07	0.01	-0.35	0.17	-0.53	-0.35	0.18	0.33	0.04	-0.77	-0.49
YBR211C	AME1	2	646640	0.19	0.37	0.17	0.36	0.04	0.35	0.19	0.43	-0.03	0.39	0.32	0.04	0.07
YBR212W	NGR1	2	648890	-0.41	-0.21	-0.34	-0.06	-0.67	-0.41	-0.37	-0.19	0.07	-0.08	-0.37	-0.51	-0.44
YBR213W	MET8	2	650775	-0.48	-0.09	-0.27	-0.19	-1.01	-0.29	-0.64	-0.45	-0.08	-0.03	-0.19	-0.9	-0.59
YBR214W	SDS24	2	652201	-0.33	-0.48	-0.38	-0.51	-0.5	-0.64	-0.25	-1.24	-0.73	-0.72	-0.64	-0.66	-0.19
YBR215W	HPC2	2	654376	0.06	0.3	0.04	0.41	-0.23	0.28	0.03	0.13	0.04	0.43	0.29	0.03	0.11
YBR216C	YBP1	2	656583	0.08	0.2	0.12	0.35	-0.13	0.22	-0.35	0.06	0.5	0.38	-0.08	-0.47	-0.38
YBR217W	ATG12	2	658107	0.13	0.32	0.31	0.42	0.07	0.46	-0.1	0.44	0.41	0.64	0.39	-0.2	0.24
YBR218C	PYC2	2	660473	-0.34	-0.19	-0.16	-0.17	-0.53	-0.17	-0.24	-0.53	-0.56	-0.46	-0.31	-0.64	-0.18
YBR219C		2	662896	0.05	-0.85	-0.07	0.42	-0.64	-0.38	-0.11	-0.88	-0.72	-1.33	-1.01	0	-0.07
YBR220C		2	663831	-0.19	-0.28	-0.22	-0.17	-0.44	-0.31	-0.17	0.05	-0.08	0.04	-0.29	-0.17	-0.29
YBR221C	PDB1	2	665698	-0.59	-0.33	-0.41	-0.31	-0.71	-0.47	-0.37	0.1	-0.49	-0.2	-0.5	-0.33	-0.19
YBR222C	PCS60	2	667530	-0.01	-0.06	0.06	0	-0.39	0.06	-0.07	0.35	0.24	0.25	0.17	-0.22	0.07
YBR223C	TDP1	2	669475	-0.21	-0.07	-0.34	0.1	-0.61	-0.28	-0.21	0.22	-0.21	-0.04	-0.17	-0.11	-0.27
YBR224W		2	670377	0.05	0.03	0.08	0.22	0.09	0.07	0.16	0	0.21	0.3	0.13	0.31	0.07
YBR225W		2	671973	0.18	0.23	0.43	0.14	0.3	0.41	0.29	0.46	0.16	0.28	0.17	0.29	0.46
YBR226C		2	673355	-0.04	-0.03	-0.06	0.18	-0.14	-0.05	0.1	-0.04	0.01	0.1	0.07	0.07	0.23
YBR227C	MCX1	2	674348	0.3	0.48	0.28	0.49	-0.12	0.44	0.14	0.64	0.2	0.38	0.28	0.06	0.12
YBR228W	SLX1	2	675765	-0.08	-0.05	-0.02	-0.1	-0.38	-0.11	-0.12	0.29	-0.28	-0.04	-0.04	-0.07	-0.16
YBR229C	ROT2	2	677784	0.1	0.06	0.3	0.06	0.07	0.24	0.03	0.11	0.02	0.09	0.05	0.06	0.18
YBR230C	OM14	2	679794	0.39	0.51	0.51	0.43	-0.18	0.55	0.48	-0.33	0.48	0.45	0.59	0.2	0.5
YBR231C	SWC5	2	682629	-0.37	-0.23	-0.56	-0.16	-1.05	-0.42	-0.23	-0.47	-0.36	-0.18	-0.21	-0.12	-0.23
YBR232C		2	683547	-0.43	-0.28	-0.6	-0.12	-1.01	-0.46	-0.79	-0.46	-0.04	-0.18	-0.36	-0.36	-0.62
YBR233W	PBP2	2	684043	-0.38	-0.15	-0.28	0	-0.56	-0.25	-0.47	0.02	-0.29	0.11	-0.24	-0.6	-0.22
YBR234C	ARC40	2	686010	-0.48	-0.4	-0.49	0	-0.39	-0.5	-0.48	-0.54	-0.78	-0.47	-0.28	-0.8	-0.45
YBR235W		2	688577	0.1	0.2	0.32	0.22	-0.18	0.12	0.06	0.05	0.34	0.15	0.38	0.05	0
YBR236C	ABD1	2	691033	0.41	0.41	0.59	0.21	0.14	0.64	0.26	-0.47	0.46	-0.38	0.59	0.44	0.21
YBR237W	PRP5	2	693238	0.13	0.26	0.24	0.26	-0.16	0.26	-0.04	-0.12	0.34	0.03	0.32	0.05	-0.03
YBR238C		2	696199	0.23	0.23	0.44	0.03	-0.18	0.59	0.21	0.09	0.36	0.55	0.46	0.25	0.28
YBR239C		2	699143	0.04	0.17	0.21	0.17	-0.39	-0.04	-0.06	0.19	0.32	0.4	0.52	0.02	0.01
YBR240C	THI2	2	701161	0.46	0.43	0.5	0.14	-0.16	0.48	0.12	-0.24	0.6	-0.29	0.7	0.27	0.21
YBR241C		2	703317	-0.41	-0.85	-0.29	-0.65	-0.96	-0.4	-0.66	-1.35	-0.8	-0.88	-0.94	-0.63	-0.67
YBR242W		2	705023	0.22	0.16	0.31	0.01	-0.37	0.45	0.02	0.33	0.3	0.53	0.5	0.08	0.06
YBR243C	ALG7	2	706115	-1.44	-0.97	-1.67	-0.83	0.05	-1.62	-0.62	-0.76	-1.19	-1.04	-1.18	-0.63	-0.87
YBR244W	GPX2	2	707767	0.26	0.3	0.24	0.36	0.06	0.27	0.15	0.56	0.5	0.55	0.44	0.2	-0.03
YBR245C	ISW1	2	709839	0.14	0.23	0.37	0.03	0.04	0.41	-0.04	0.46	0.21	0.34	0.19	0.08	0.14
YBR246W		2	712167	-0.85	-0.68	-0.78	-0.8	0.47	-0.84	-0.19	-0.36	-0.84	-0.61	-0.74	-0.52	-0.5
YBR247C	ENP1	2	713724	-0.74	-0.52	-0.43	-0.51	-0.34	-0.74	0.05	0.02	-0.61	-0.27	-0.52	-0.26	-0.61
YBR248C	HIS7	2	715631	-0.17	-0.26	-0.17	-0.31	-0.26	-0.27	-0.18	-0.14	-0.38	-0.22	-0.26	-0.37	-0.26
YBR249C	ARO4	2	717433	0.08	0.26	0.13	0.15	-0.36	0.12	-0.08	0.2	-0.03	0.4	0.23	0.13	0.15
YBR250W		2	719813	-0.1	0.03	-0.04	0.05	-0.31	-0.01	-0.58	0.01	0.01	0.21	-0.06	-0.58	-0.41
YBR251W	MRPS5	2	721846	0.64	0.68	0.84	0.58	0.04	0.77	0.43	0.23	0.68	0.57	0.72	0.48	0.35
YBR252W	DUT1	2	722827	-0.33	-0.4	-0.32	-0.45	-0.57	-0.4	-0.19	-0.34	-0.35	-0.39	-0.31	-0.24	-0.08
YBR253W	SRB6	2	723447	-0.87	-0.73	-0.93	-0.84	-0.77	-0.99	-0.85	-0.37	-0.99	-0.5	-0.5	-0.83	-0.77
YBR254C	TRS20	2	723994	0.04	0.18	0.11	0.16	-0.3	0.19	-0.23	0.12	0.32	0.3	-0.02	-0.31	0.05
YBR255W		2	725493	0.31	0.29	0.31	0.27	-0.08	0.45	0.26	0.44	0.39	0.61	0.43	0.33	0.12
YBR256C	RIB5	2	727739	0.32	0.21	0.39	0.15	0.07	0.43	0.47	0.47	0.3	0.46	0.29	0.12	0.2
YBR257W	POP4	2	729299	0.23	0.36	0.35	0.39	0.3	0.46	0.15	0.2	0.54	0.66	0.35	-0.07	0.19
YBR258C	SHG1	2	729943	0.15	0.16	0.12	0.18	0.55	0.18	0.33	0.27	0.25	0.64	0.32	0.04	0.31
YBR259W		2	731415	-0.45	-0.22	-0.54	-0.27	0.76	-0.46	-0.3	-0.08	-0.33	-0.05	-0.34	-0.48	-0.57
YBR260C	RGD1	2	733634	0.38	0.32	0.48	0.2	-0.06	0.61	0.12	0.41	0.52	-0.08	0.2	0.21	0.31
YBR261C		2	735176	-0.07	-0.01	-0.02	-0.17	-0.59	0.03	-0.15	-0.35	-0.02	-0.37	-0.11	-0.26	-0.09
YBR262C		2	735875	0		0.36	0.09	-0.18	0.29	0.17	0.15	0.36	0.38	0.58	0.01	0
YBR263W	SHM1	2	736995	-0.63	-0.49	-0.68	-0.33	-0.75	-0.61	-0.34	-0.14	-0.21	-0.11	-0.35	-0.3	-0.56
YBR264C	YPT10	2	738064	0.01	0.07	-0.01	-0.05	-0.42	-0.03	-0.06	0.17	0.24	0.36	-0.01	0.02	0.01
YBR265W	TSC10	2	739058	-0.43	-0.5	-0.93	-0.5	-1.17	-0.94	-0.89	-0.49	-0.09	-0.39	-0.27	-0.49	-0.54
YBR266C	SLM6	2	740157	0.03	0.14	0.11	-0.08	-0.07	0.04	0.21	0.47	0.28	0.39	0.29	0.17	0.24
YBR267W	REI1	2	740426	0.34	0.28	0.19	0.26	-0.26	0.16	0.11	0.21	0.27	0.39	0.1	0.35	0.11
YBR268W	MRPL37	2	741452	0.28	0.22	0.34	0.15	0.19	0.35	0.32	-0.41	0.05	-0.16	0.12	0.38	0.6
YBR269C		2	742363	-1.74	-1.24	-1.5	-1.39	-1.17	-1.65	-0.65	-0.74	-1.74	-1.58	-1.87	-0.84	-0.66
YBR270C		2	743574	-0.09	0.1	0.01	-0.18	-0.41	0.06	-0.09	0.26	-0.17	-0.06	-0.07	-0.22	-0.01
YBR271W		2	745476	-0.57	-0.58	-0.58	-0.43	-0.53	-0.58	-0.45	-0.37	-0.75	-0.53	-0.71	-0.34	-0.56
YBR272C	HSM3	2	747077	-0.29	-0.27	-0.27	-0.08	0.74	-0.31	-0.49	0	-0.33	-0.19	-0.46	-0.43	-0.46
YBR273C	UBX7	2	748711	-0.27	-0.09	-0.07	-0.26	-0.38	-0.14	-0.07	0.13	-0.36	-0.16	-0.29	-0.18	0.12
YBR274W	CHK1	2	750380	-0.95	-0.42	-0.88	-0.47	0.62	-0.9	-0.48	-0.07	-0.81	-0.7	-0.81	-0.65	-0.74
YBR275C	RIF1	2	754226	-0.03	0.08	-0.08	0.06	0.04	-0.23	0.14	0.05	-0.08	0.11	0.04	0.28	-0.06
YBR276C	PPS1	2	758827	-0.25	-0.18	-0.17	-0.25	-0.11	-0.17	-0.05	0.19	-0.28	-0.05	-0.26	0.13	0.01
YBR277C		2	760411	-0.22	-0.07	-0.03	-0.43	-0.22	-0.09	-0.08	0.29	-0.49	-0.24	-0.32	-0.07	0.19
YBR278W	DPB3	2	760592	0.13	0.34	0.24	-0.07	-0.04	0.29	0.26	0.51	-0.04	0.16	0.08	0.26	0.33
YBR279W	PAF1	2	761921	-0.14	0.01	-0.15	-0.1	-0.16	-0.13	-0.08	0.31	0.11	0.24	0.07	0.01	-0.25
YBR280C		2	763736	-0.2	-0.03	-0.16	-0.17	-0.41	-0.13	-0.15	0.23	0.05	0.29	-0.04	-0.04	-0.08
YBR281C		2	766284	-0.11	0.05	0.01	-0.1	-0.51	0.12	-0.44	0.15	0.11	0.3	0.06	-0.47	-0.33
YBR282W	MRPL27	2	768456	-0.69	-0.35	-0.59	-0.75	-0.43	-0.84	-0.7	-0.41	-0.58	-0.53	-0.51	-0.73	-0.63
YBR283C	SSH1	2	769675	-0.48	-0.13	-0.48	-0.44	-0.35	-0.45	-0.1	0.16	-0.3	0.05	-0.16	0.01	-0.25
YBR284W		2	772431	0.31	0.39	0.38	0.24	0	0.59	0.31	0.37	0.47	0.53	0.16	0.44	0.46
YBR285W		2	774135	-0.27	-0.06	-0.19	-0.28	-0.41	-0.06	-0.42	-0.28	-0.02	-0.01	-0.15	-0.43	-0.33
YBR286W	APE3	2	775502	-0.42	-0.22	-0.27	-0.52	-0.47	-0.43	-0.1	0.05	-0.23	-0.02	-0.17	-0.14	-0.05
YBR287W		2	777208	-0.33	-0.08	-0.4	-0.11	-0.03	-0.32	0.23	0.24	0.07	0.19	-0.02	0.2	0.03
YBR288C	APM3	2	778733	-0.12	-0.18	-0.26	-0.08	-0.1	-0.22	-0.09	-0.15	0.07	-0.02	-0.2	-0.1	-0.23
YBR289W	SNF5	2	781021	-0.08	-0.09	-0.14	0.01	0.05	-0.11	0.36	-0.33	0.21	-0.11	0.05	0.24	0.25
YBR290W	BSD2	2	783069	0.14	0.28	0.21	0.04	-0.16	0.13	0.14	0.45	0.21	0.4	0.34	-0.04	0.07
YBR291C	CTP1	2	784118	-0.06	-0.19	-0.24	-0.21	-0.35	-0.28	-0.02	0.25	-0.24	-0.06	-0.18	0	-0.21
YBR292C		2	784883	0.22	0.09	0.19	-0.09	-0.03	0.18	0.05	0.12	-0.2	0.04	0.02	0.16	0.04
YBR293W	VBA2	2	787713	0	0.15	0.16	-0.15	-0.21	0.16	-0.04	0.11	-0.09	0.24	-0.08	-0.16	0.1
YBR294W	SUL1	2	790519	0.12	0.33	0.16	-0.11	0.15	0.24	0.55	0.29	-0.01	0.27	0.11	0.39	0.55
YBR295W	PCA1	2	794668	0.07	0.02	-0.02	0	-0.11	-0.12	0.21	0.31	0.08	0.23	0.1	0.21	0.17
YBR296C	PHO89	2	797654	0.32	0.18	0.29	0.2	0.11	0.23	0.36	-0.01	0.1	-0.15	0.18	0.48	0.4
YBR297W	MAL33	2	801220	-0.03	-0.09	-0.19	-0.64	0.18	-0.28	0.08	0.58	-0.33	-0.21	-0.08	0.07	0.16
YBR298C	MAL31	2	803547	0.47	0.62	0.22	-0.93	0.84	0.2	0.97	1.36	0.28	0.38	0.72	1.01	0.85
YBR299W	MAL32	2	806222	-0.75	-0.56	-0.89	-1.44	0.21	-0.95	0.3	0.04	-0.79	-0.41	-0.57	0.61	-0.03
YBR300C		2	808842	-0.11	-0.13	-0.12	-0.5	0.47	-0.21	0.47	0.36	-0.27	-0.13	-0.12	0.81	0.69
YBR301W	DAN3	2	809232	-0.01	-0.04	0.13	-0.09	0.43	0.02	0.23	0.05	0.03	-0.12	0.24	0.42	0.64
YBR302C	COS2	2	810903	-0.19	0.06	-0.58	-0.82	0.01	-0.62	0.02	-0.18	-0.52	-0.3	-0.12	-0.51	-0.13
YCL001W	RER1	3	112197	-0.48	-0.43	-1.38	-0.34	-0.18	-1.44	-0.53	-0.49	-0.34	-0.29	-0.24	-0.49	-0.63
YCL001W-A		3	113308	0.32	0.18	-0.71	0.26	-0.14	-0.74	0.14	0.11	0.58	0.5	0.48	0.06	0.2
YCL002C		3	111258	0	0.06	0	0	0	-0.45	0	0	0	0	0	0	0
YCL004W	PGS1	3	109887	-0.26	-0.05	-0.7	-0.16	-0.45	-0.9	-0.17	-0.28	-0.16	-0.17	-0.13	-0.27	-0.12
YCL005W	LDB16	3	108406	0.34	0.61	-0.38	0.35	-0.32	-0.32	0.42	-0.09	0.35	0.13	0.18	0.26	0.36
YCL006C		3	107412	0.12	0.18	-0.71	0.29	-0.38	-0.68	0.14	-0.16	0.45	0.31	0.1	0.01	0.12
YCL007C		3	107170	-0.25	-0.14	-0.64	-0.31	-0.13	-0.82	-0.18	-0.04	-0.17	-0.03	-0.22	-0.33	-0.14
YCL008C	STP22	3	106274	-0.11	-0.62	-0.92	-0.95	-0.53	-1.17	-0.08	-1.13	-1.43	-0.97	-1.28	-0.03	0.17
YCL009C	ILV6	3	105083	-0.07	-1.3	-0.96	-0.17	-0.87	-0.94	-0.14	-1.85	-0.92	-1.57	-1.31	-0.17	-0.13
YCL010C	SGF29	3	103960	0.16	-0.55	-0.07	0.3	-0.23	-0.09	0.07	-0.75	-0.1	-0.61	-0.4	-0.07	0.02
YCL011C	GBP2	3	102716	-0.02	-0.16	-0.43	0.02	-0.37	-0.47	-0.3	-0.08	-0.16	-0.05	-0.17	-0.43	-0.21
YCL012W	BUD3	3	98736	0.07	0.21	-0.2	0.03	-0.06	-0.2	-0.19	0.24	0.14	0.22	0.08	-0.22	-0.04
YCL013W		3	99799	0.45	0.24	-0.04	0.3	0.22	0.03	0.34	0.28	0.34	0.41	0.31	0.4	0.24
YCL014W	BUD3	3	98736	0.27	0.26	-0.01	0.39	0.25	-0.02	0.41	0.4	0.43	0.43	0.36	0.48	0.31
YCL016C	DCC1	3	95192	0.13	0.36	-0.23	-0.01	-0.05	-0.28	0.58	0.25	0.32	0.29	0.21	0.29	0.41
YCL017C	NFS1	3	93523	-0.52	-0.39	-1	-0.41	-0.39	-1.09	-0.23	-0.29	-0.5	-1.07	-0.39	-0.46	-0.24
YCL018W	LEU2	3	91871	-0.32	-0.17	-0.86	-0.23	-0.34	-0.9	-0.17	-0.04	-0.59	-0.44	-0.44	-0.02	-0.21
YCL019W		3	87758	-0.59	-0.67	0.19	-0.49	-0.14	0.23	-0.66	-0.96	0.05	0.39	-0.35	-0.46	-1.04
YCL020W		3	85760	-1.1	-0.69	-0.3	-0.88	0.27	-0.33	0.35	-0.44	-0.68	-0.14	-0.73	-0.36	-0.45
YCL021W		3	84252	0	0.12	0	0.34	0		0	0	0	0	0	0.04	0.02
YCL022C		3	81827	-0.19	-0.16	-0.66	-0.05	-0.15	-0.66	0.02	0.14	-0.35	-0.14	-0.09	0.01	-0.11
YCL023C		3	79122	-0.32	-0.62	-0.68	-0.57	-0.59	-0.89	-0.37	-0.53	-1.33	-1.45	-1.42	-0.13	-0.34
YCL024W	KCC4	3	80718	-0.29	-0.17	-0.32	-0.35	-0.14	-0.42	0.05	-0.16	-0.47	-0.54	-0.4	-0.11	0.05
YCL025C	AGP1	3	76968	-0.07	0.1	-0.3	-0.15	-0.15	-0.27	0.06	-0.12	0	-0.4	-0.04	-0.01	0.24
YCL026C		3	74865	0.06	-0.8	-0.34	0.6	-0.33	-0.23	0.01	-0.46	0	-0.84	-0.24	-0.15	0.07
YCL026C-A	FRM2	3	74994	0.54	-0.47	0.06	0.19	-0.03	0.21	0.39	0.04	-0.3	-1.55	-0.18	0.31	0.44
YCL027W	FUS1	3	72572	-0.45	-0.21	-0.44	0.19	-0.33	-0.33	-0.38	-0.7	-0.05	-0.11	-0.18	-0.25	-0.58
YCL028W	RNQ1	3	70758	-0.65	-0.46	-1.05	-0.38	-1.02	-0.96	-0.78	-0.59	-0.55	-0.52	-0.52	-0.96	-0.73
YCL029C	BIK1	3	69260	-0.08	-0.07	-0.43	0.12	-0.32	-0.51	-0.16	-0.36	-0.31	-0.45	0.21	-0.29	-0.2
YCL030C	HIS4	3	67133	0.04	0.16	-0.44	-0.08	0	-0.46	0.11	0.1	0.29	0.4	0.35	0.23	0.17
YCL031C	RRP7	3	65121	0.13	0.21	-0.13	0.16	0.14	-0.12	0.23	0.13	0.28	0.35	0.61	0.48	0.22
YCL032W	STE50	3	63961	-0.34	-0.49	-0.99	-0.62	-0.49	-1.11	-0.31	-0.18	-0.4	-0.24	-0.19	-0.27	-0.21
YCL033C		3	63029	-0.17	-0.32	-0.79	-0.35	-0.72	-0.91	-0.67	-0.77	-0.13	-0.09	0.12	-0.57	-0.63
YCL034W	LSB5	3	62190	0.46	-0.16	-0.1	0.03	-0.4	-0.49	0.06	-1.13	-0.27	-0.27	0.03	0.06	-0.2
YCL035C	GRX1	3	61007	-0.17	-0.43	-0.58	-0.19	-0.42	-0.92	-0.07	-1.54	-0.26	-0.01	0	0.22	-0.11
YCL036W	GFD2	3	59876	-0.36	-0.65	-0.73	-0.36	-0.52	-0.87	-0.36	-0.76	-0.76	-0.87	-0.54	-0.35	-0.35
YCL037C	SRO9	3	58026	-0.32	-0.77	-0.94	-0.33	-0.41	-0.9	-0.18	-0.4	-0.6	-0.53	-0.2	-0.08	-0.1
YCL038C	ATG22	3	55734	0.07	0.03	-0.5	0.18	-0.03	-0.49	0.05	0.13	0.05	0.24	0.2	0.19	-0.03
YCL039W	GID7	3	53763	-0.07	0.04	-0.31	0.2	-0.19	-0.36	-0.14	-0.17	-0.08	0.03	0.16	0.07	-0.19
YCL040W	GLK1	3	51589	0.17	-0.57	-0.11	0.18	-0.56	-0.23	-0.23	-0.82	-0.55	-1.28	-0.82	-0.12	0
YCL041C		3	50380	0.19	0.2	-0.28	0.35	-0.33	-0.3	-0.01	-0.02	0.24	0.22	0.54	-0.03	0.07
YCL042W		3	50763	-0.52	-0.27	-0.66	-0.21	-0.75	-0.91	-0.32	-0.54	-0.64	-0.54	-0.61	-0.12	-0.54
YCL043C	PDI1	3	49437	-1.01	-0.84	-1.42	-0.93	-0.91	-1.54	-0.75	-0.67	-1.07	-0.94	-0.97	-0.56	-0.62
YCL044C	MGR1	3	47737	-0.63	-0.49	-0.83	-0.46	-0.45	-0.85	-0.29	-0.95	-0.44	-1	-0.49	-0.19	-0.16
YCL045C		3	45764	-0.28	-0.08	-0.64	0.01	0.04	-0.52	-0.17	0.02	0.06	0.11	0.05	-0.25	-0.28
YCL046W		3	46801	0.16	0.26	-0.16	0.23	0.17	-0.3	0.29	0.45	0.04	0.29	0.2	0.4	0.32
YCL047C		3	44049	-0.15	0	-0.47	-0.28	0.59	-0.45	0.1	0.28	-0.27	-0.14	-0.19	0.19	0.14
YCL048W	SPS22	3	42860	0.13	0.06	-0.23	0.03	0.09	-0.15	0	0.27	0.08	-0.09	-0.06	0	0.15
YCL049C		3	40255	-0.02	0.13	-0.54	-0.14	-0.09	-0.48	0.06	-0.15	-0.04	-0.09	0.04	0.1	0.22
YCL050C	APA1	3	38318	0.09	0.13	-0.55	0.14	-0.05	-0.5	0.22	0.28	0.01	0.02	0.34	0.28	-0.13
YCL051W	LRE1	3	36740	-0.37	-0.25	-0.76	-0.55	0.01	-0.81	0.25	0.15	-0.36	-0.27	-0.1	0.29	0.08
YCL052C	PBN1	3	34768	-0.53	-0.33	-0.93	-0.67	-0.01	-1.01	-0.5	-0.23	-0.56	-0.56	-0.5	-0.43	-0.46
YCL053C		3	33672	-0.02	0.04	-0.43	-0.14	0.15	-0.39	0.33	0.22	-0.11	-0.16	0.12	0.17	0.22
YCL054W	SPB1	3	32711	-0.14	0.04	-0.77	-0.32	-0.07	-0.66	0.14	0.52	-0.26	-0.14	0.03	0.19	-0.06
YCL055W	KAR4	3	28432	-0.33	-0.09	-0.56	-0.45	0.21	-0.62	-0.11	0.17	-0.35	-0.28	-0.12	-0.18	-0.38
YCL056C		3	27142	0.17	0.2	-0.02	0.21	0.26	-0.04	0.16	0.03	0.25	0.29	0.3	0.23	0.25
YCL057W	PRD1	3	25837	-0.97	-0.66	-1.51	-0.97	0.33	-1.53	0.14	-0.05	-0.98	-0.9	-0.79	-0.11	-0.45
YCL058C	FYV5	3	23752	0.34	0.2	-0.23	0.12	0.12	-0.11	0.35	0.27	-0.07	0.1	0.38	0.3	0.17
YCL059C	KRR1	3	22904	-0.1	-0.17	-0.53	-0.26	-0.07	-0.53	0.02	0.28	-0.13	0.01	0.2	-0.08	-0.23
YCL061C	MRC1	3	20461	0.1	0.19	-0.17	0.27	-0.01	-0.12	0.07	0.18	0.27	0.33	0.3	-0.05	-0.07
YCL062W		3	18248	0.21	0.29	-0.22	0.09	0.43	-0.28	0.46	0.75	0.97	0.28	0.09	0.48	0.51
YCL063W	VAC17	3	17925	-0.04	0.02	-0.27	-0.37	-0.17	-0.37	0.05	0.01	-0.1	-0.18	-0.15	-0.06	0.26
YCL064C	CHA1	3	16339	-0.01	0	-0.47	-0.29	-0.07	-0.4	-0.11	0.23	-0.26	-0.04	-0.26	0	0.07
YCL065W		3	13935	-0.36	-0.81	-0.62	-0.55	1.44	-0.7	0.47	-0.27	-0.35	-0.08	-0.32	-0.07	-0.06
YCL066W	HMLALPHA1	3	13545	-0.6	-0.97	-0.97	-0.8	0.43	-0.96	0.02	-0.34	-0.56	-0.67	-0.92	0.24	-0.11
YCL067C	HMLALPHA2	3	12702	-0.78	-1.09	-1.16	-0.86	0.66	-1.16	0.37	-0.84	-0.79	-0.6	-0.94	0.48	0.07
YCL068C		3	11894	-0.46	-0.84	-0.95	-0.92	-0.45	-0.9	-0.18	-0.22	-0.74	-0.43	-0.92	-0.18	-0.03
YCL069W	VBA3	3	10394	-0.36	-0.58	-0.76	-0.74	0.11	-0.74	0.11	-0.53	-0.48	-0.45	-0.65	-0.37	0.07
YCL073C		3	7402	0		0	0.2	0.23		0.2	0.22	0.09	0	0.02	0	0
YCL074W		3	3287	0.7	0.24	0.29	-0.12	0.92	0.2	0.17	0.6	-0.07	0.7	0.56	0.64	1.19
YCL075W		3	2346	0.45	-0.02	0.02	-0.12	0.33	-0.04	-0.07	0.42	-0.14	0.34	0.33	0.14	0.36
YCL076W		3	1763	0.73	0.3	0.27	0.03	0.54	0.27	-0.05	0.1	0.01	0.56	0.59	0.36	0.82
YCLX01W	SRB5	7	697910	0.43	0.25	-0.04	0.33	0.16	0.03	0.41	0.26	0.17	0.27	0.53	0.33	0.2
YCLX03C		3	43284	0.33	0.19	0.07	0.15	0.26	0.07	0.32	0.45	0.25	0.3	0.48	0.35	0.31
YCLX04W		3	47624	-0.15	-0.12	-0.63	-0.3	-0.29	-0.62	0.08	-0.46	-0.29	-1.72	-0.02	0.02	0.07
YCLX05C		3	62222	0.48	-0.37	0	-0.16	-0.35	-0.5	0.13	-0.49	-1.02	-1.08	-0.92	0.02	-0.17
YCLX06C		3	70922	-0.98	-0.57	-1.21	-0.74	-1.24	-1.35	-0.92	-0.36	-0.87	-0.85	-0.83	-0.98	-1.23
YCLX07W		3	72112	0.28	0.24	0.08	0.08	-0.01	0.1	0.33	0.38	0.15	0.27	0.38	0.28	0.36
YCLX09W		3	77156	0.44	0.48	-0.04	0.34	-0.02	0.07	0.43	0.02	0.21	-0.17	0.47	0.41	0.24
YCLX10C		3	91752	-0.75	-0.28	-0.77	-0.41	-0.57	-0.92	-0.34	0	-0.97	-0.93	-0.72	-0.29	-0.46
YCLX11W		3	104479	0.03	-0.41	-0.37	-0.12	-0.55	-0.48	-0.11	-0.69	-0.49	-1.25	-0.69	-0.05	0.04
YCLX12W		3	107827	0.49	0.36	-0.09	0.15	-0.03	-0.05	0.42	-0.05	0.26	0.07	0.48	0.34	0.41
YCR001W		3	115840	0	0.39	-0.31	0.54	0.26		0	0.24	0	0	0.35	0.17	-0.09
YCR002C	CDC10	3	117862	0.04	0.08	-0.59	-0.15	-0.13	-0.58	-0.22	0	0.31	0.05	-0.13	-0.18	-0.13
YCR003W	MRPL32	3	118893	-0.35	-0.41	-0.9	-0.47	0.42	-0.99	0.28	-0.24	-0.55	-0.4	-0.59	0.2	0.21
YCR004C	YCP4	3	119944	0.06	0.1	-0.65	-0.18	-0.29	-0.76	0.07	0.05	-0.05	-0.1	-0.15	-0.02	0.2
YCR005C	CIT2	3	121635	-0.22	-0.29	-1	-0.27	0.29	-1.07	0.2	-0.28	-0.37	-0.32	-0.45	0.27	0
YCR006C		3	122764	0.03	-0.48	-0.64	-0.15	-0.34	-0.63	-0.06	-0.95	-0.03	-1.24	-0.27	0.03	0
YCR007C		3	126368	0.05	0.07	-0.77	-0.28	-0.63	-0.83	-0.55	-0.26	-0.3	-0.16	-0.34	-0.63	-0.46
YCR008W	SAT4	3	129373	0.4	0.41	-0.04	0.27	0.25	0.08	0.38	0.59	0.28	0.41	0.28	0.3	0.6
YCR009C	RVS161	3	131141	0.18	0.2	-0.15	0.18	0.03	-0.16	0.05	0.36	0.57	0.3	0.17	0.17	0.14
YCR010C	ADY2	3	132696	0.23	0.24	-0.19	0.11	-0.12	-0.24	0.09	-0.48	0.01	-0.62	0.11	0.23	0.41
YCR011C	ADP1	3	135296	0.08	0.15	-0.37	-0.08	0.01	-0.42	-0.23	0.26	-0.09	0.15	-0.02	-0.28	0.03
YCR012W	PGK1	3	138369	0.19	0.14	-0.2	-0.04	-0.17	-0.21	0.05	-0.76	-0.03	-1.17	-0.04	-0.04	0.16
YCR013C		3	138723	0.15	0.07	-0.37	0.14	0.16	-0.28	0.36	-0.3	-0.07	-0.96	0.23	0.41	0.15
YCR014C	POL4	3	140057	0.51	0.29	0.12	0.08	0	0.11	0.03	0.07	0.32	-0.14	0.5	0.05	-0.09
YCR015C		3	141691	0.46	0.31	0.16	0.09	0.02	0.23	-0.04	0.32	0.29	0.32	0.38	-0.09	0.03
YCR016W		3	144068	0.14	0.18	-0.36	-0.21	0.22	-0.33	-0.25	0.28	-0.02	0	0.11	-0.31	-0.28
YCR017C	CWH43	3	146201	0.06	0.15	-0.26	0.31	0.19	-0.39	0.24	0.43	0.23	0.4	0.37	0.19	0.35
YCR018C	SRD1	3	148568	0.13	-0.04	0	0.21	0.03	-0.05	0.18	0.01	0.08	0.11	0.15	0.08	0.04
YCR018C-A		3	151733	-0.08	-0.21	0.39	-0.12	0.53	0.38	0.15	-0.23	0.28	0.34	-0.01	0.66	0.12
YCR019W	MAK32	3	153380	0.34	0.91	0.02	0.3	0.32	0.1	0.51	1.04	0.49	0.38	0.25	0.58	0.79
YCR020C	PET18	3	154333	-0.13	0.11	-0.35	-0.3	0.9	-0.45	-0.28	0	-0.23	-0.29	-0.08	-0.36	-0.41
YCR020C-A	MAK31	3	154961	-0.07	0.34	-0.41	-0.09	0.63	-0.46	-0.07	0.36	-0.13	0.05	-0.06	-0.09	-0.31
YCR020W-B	HTL1	3	155436	0.16	0.25	-0.09	0.45	1.42	-0.1	0.1	0.33	0.15	0.3	0.35	0.3	0.01
YCR021C	HSP30	3	156604	-0.02	0.31	-0.43	-0.15	-0.09	-0.54	0.07	0.11	-0.04	-0.44	-0.04	0.12	0.16
YCR022C		3	157589	-0.28	0.02	-0.53	-0.36	-0.28	-0.66	-0.07	0.13	-0.35	-0.37	-0.25	-0.09	-0.08
YCR023C		3	159451	0.16	0.62	-0.4	-0.09	-0.06	-0.34	-0.12	0.88	0.13	0.21	0.34	-0.26	-0.27
YCR024C	SLM5	3	161479	0.32	0.86	-0.12	0.19	-0.05	-0.12	0.11	0.99	0.31	0.25	0.19	0.25	0.18
YCR024C-A	PMP1	3	163002	0.49	0.49	0.15	0.23	-0.04	0.03	-0.1	0.2	-0.12	-0.18	0.28	0.07	0.24
YCR025C		3	163647	0.01	0.39	-0.26	-0.22	-0.22	-0.32	-0.11	0.1	-0.45	-0.58	-0.33	-0.14	0.07
YCR026C	NPP1	3	165221	0.22	0.82	-0.24	0.01	-0.11	-0.21	0	1	0.08	0.14	0.04	-0.03	0.26
YCR027C	RHB1	3	167680	0.04	0.49	-0.35	-0.1	0.02	-0.25	0.03	0.7	-0.08	-0.12	-0.23	0.13	0.08
YCR028C	FEN2	3	171651	-0.41	-0.52	-0.63	-0.08	-0.32	-1.14	-0.11	-0.08	-0.41	-0.25	-0.29	0.16	-0.01
YCR028C-A	RIM1	3	173191	-1.18	-1.03	-1.44	-0.64	0.18	-1.58	0.18	-0.88	-0.74	-0.88	-0.89	0.09	0.17
YCR029C		3	172768	0	0.09	-0.22	0.12	-0.11	-0.33	0.07	0.32	0.12	0.18	0.12	-0.04	0.19
YCR030C	SYP1	3	175128	0.39	0.42	-0.02	0.29	-0.14	-0.06	0.18	0.34	0.28	0.32	0.2	0.32	0.31
YCR031C	RPS14A	3	177856	-0.17	-0.16	-0.42	-0.39	-0.12	-0.51	-0.1	0.11	-0.43	-0.37	-0.45	-0.07	0.15
YCR032W	BPH1	3	182767	0.45	0.39	0.02	0.4	0.33	0.08	0.47	0.74	0.48	0.71	0.37	0.36	0.53
YCR033W	SNT1	3	188325	0.04	0.06	-0.16	0.24	0.12	-0.1	0.04	0.28	0.12	0.06	0.18	0.03	0.15
YCR034W	FEN1	3	191109	0.16	0.25	-0.24	0.23	0.04	-0.11	0.14	0.41	0.37	0.47	0.28	0.25	0.05
YCR035C	RRP43	3	192422	0.36	0.37	0.01	-0.01	0.21		0.4	0.48	0.2	0.4	0.34	0.54	0.46
YCR036W	RBK1	3	193793	-0.28	-0.24	-0.66	-0.33	0.25	-0.55	0.25	-0.01	-0.36	-0.16	-0.25	0.05	0.09
YCR037C	PHO87	3	195795	0.26	0.23	-0.01	0.42	0.13		0.22	0.25	0.33	0.25	0.23	0.2	0.19
YCR038C	BUD5	3	198581	-0.16	-0.09	-0.8	-0.36	-0.27	-0.72	0.06	0.27	-0.36	-0.15	-0.29	0.11	-0.09
YCR039C	MATALPHA2	3	199858	-0.79	-0.69	-1.2	-0.75	1.04	-1.33	0.72	-0.47	-0.74	-0.59	-0.68	0.62	0.15
YCR040W	MATALPHA1	3	200701	-0.71	-0.57	-1.05	-0.67	0.64	-1.11	0.19	-0.15	-0.61	-0.65	-0.65	0.09	0.06
YCR041W		3	201073	-0.56	-0.36	-0.95	-0.61	0.92	-0.92	0.14	-0.2	-0.7	-0.55	-0.62	-0.32	-0.33
YCR042C	TAF2	3	203281	0.23	0.19	-0.39	0.3	0.08	-0.18	0.11	0.24	0.29	0.36	0.36	0.07	-0.13
YCR043C		3	206448	0.13	0.08	-0.12	0.04	0.28	-0.18	0.17	0.17	0.07	0.08	0.17	0.16	-0.02
YCR044C	PER1	3	207409	-0.21	-0.07	-0.59	-0.26	0.18	-0.61	0.35	0.27	-0.1	-0.01	-0.11	0.36	0.4
YCR045C		3	208868	-0.71	-0.74	-1.03	-0.32	-1.01	-1.07	-0.5	-0.67	-0.5	-0.55	-0.51	-0.31	-0.52
YCR046C	IMG1	3	210164	-0.34	-0.39	-0.73	-0.37	-0.91	-0.81	-0.51	-1.13	-0.76	-1.06	-0.67	-0.34	-0.79
YCR047C	BUD23	3	211127	0.2	-0.28	-0.45	-0.46	-0.29	-0.46	-0.09	-1.32	-0.7	-1.17	-0.58	0.02	0.18
YCR048W	ARE1	3	212841	0.06	-0.41	-0.26	-0.18	-0.56	-0.37	-0.15	-1.56	-0.61	-1.66	-0.65	-0.15	0.13
YCR049C		3	212090	-0.39	-0.54	-0.63	-0.58	-0.2	-0.73	0.02	-0.91	-1.08	-1.02	-0.89	0.06	0.33
YCR050C		3	213614	0	-0.37	0	-0.15	-0.22		0	-0.82	0	-0.52	-0.27	0.03	0
YCR051W		3	214401	-0.49	-0.71	-0.59	-0.71	-0.73	-0.78	-0.37	-1.04	-0.39	-0.79	-0.81	-0.5	-0.58
YCR052W	RSC6	3	215715	0.51	-0.68	0.07	0.32	-0.06	0.15	0.29	-1.01	0.25	-0.92	-0.19	0.36	0.54
YCR053W	THR4	3	217465	0.06	-0.17	-0.06	0.15	-0.1	-0.05	0.13	-0.06	0.15	-0.19	0.01	0.24	0.06
YCR054C	CTR86	3	219217	0.21	0.28	-0.21	0.16	-0.07	-0.24	-0.15	0.51	0.43	0.13	0.09	-0.07	-0.16
YCR056W		3	221340	-0.1	-0.17	-0.45	-0.25	-0.19	-0.36	-0.13	-0.76	-0.25	-0.34	-0.36	-0.02	0.03
YCR057C	PWP2	3	221838	-0.45	-0.32	-0.76	-0.52	-0.66	-0.89	-0.46	-0.43	-0.58	-0.57	-0.65	-0.48	-0.35
YCR059C	YIH1	3	223838	-0.79	-0.93	-1.4	-0.72	-0.95	-1.49	-0.53	-0.92	-0.94	-1.79	-0.78	-0.31	-0.79
YCR060W	TAH1	3	224562	-0.27	-0.04	-0.84	-0.03	-0.52	-0.98	-0.01	-0.45	0.04	-1.36	0.02	0.01	0.14
YCR061W		3	226506	-0.11	-0.33	-0.49	-0.35	-0.38	-0.45	-0.04	-1.22	-0.27	-1.59	-0.19	-0.12	-0.03
YCR062W		3	226506	0.24	0.19	-0.22	0.26	0.1	0	0.15	-0.46	0.27	-0.51	0.26	0.28	0.02
YCR063W	BUD31	3	228550	-0.14	-0.31	-0.62	-0.29	-0.25	-0.71	0.07	-0.49	-0.42	-1.59	-0.21	0.08	-0.23
YCR064C		3	228296	0.05	0.09	-0.21	-0.11	-0.07	-0.27	0.01	-0.45	-0.09	-1.17	-0.01	0.12	0.18
YCR065W	HCM1	3	230153	0.1	0.22	-0.29	-0.11	-0.05	-0.21	0.37	-0.43	0	-0.96	0.07	0.24	0.38
YCR066W	RAD18	3	232227	-0.47	-0.14	-0.97	-0.25	-0.18	-0.82	-0.33	0.29	-0.38	-0.41	-0.36	-0.34	-0.51
YCR067C	SED4	3	234719	-0.22	-0.05	-0.59	-0.23	-0.19	-0.57	0.02	0.05	-0.1	-0.11	-0.02	0.04	-0.18
YCR068W	ATG15	3	237991	0.35	0.16	0.01	-0.06	-0.35	-0.02	0.04	-0.39	0.03	-0.49	0.07	0.17	0.2
YCR069W	CPR4	3	239529	-0.66	-0.41	-1.11	-0.65	-0.26	-1.13	-0.16	-0.2	-0.56	-0.58	-0.49	-0.33	-0.37
YCR071C	IMG2	3	240319	-0.16	-0.21	-0.41	-0.34	-0.41	-0.44	-0.23	-0.02	0.57	-0.4	-0.39	-0.15	-0.26
YCR072C	RSA4	3	241574	-0.15	-0.14	-0.52	-0.33	-0.3	-0.61	-0.12	0.14	-0.16	-0.2	-0.41	0.11	-0.1
YCR073C	SSK22	3	244582	-0.21	-0.2	-0.62	-0.22	-0.32	-0.41	-0.13	0.19	-0.11	0.15	-0.27	0.06	-0.09
YCR073W-A	SOL2	3	247433	-0.68	-0.76	-1.01	-0.58	-0.78	-1.1	-0.58	-1.21	-0.63	-1.66	-0.85	-0.35	-0.31
YCR075C	ERS1	3	248421	-0.41	-1.04	-0.7	-0.59	-0.62	-0.85	-0.31	-0.36	-0.63	-0.81	-1.17	-0.22	-0.4
YCR076C		3	249666	-0.04	-0.9	-0.16	-0.46	-0.43	-0.47	-0.35	-0.75	-1.08	-0.9	-1.26	-0.06	-0.2
YCR077C	PAT1	3	251430	0.11	-0.11	-0.27	-0.11	-0.47	-0.24	-0.4	-0.55	-0.19	-0.2	-0.07	-0.36	-0.33
YCR079W		3	253506	0.09	0	-0.37	0.02	-0.55	-0.53	-0.12	-1.18	-0.23	-1.15	-0.22	-0.16	-0.05
YCR081W	SRB8	3	256509	0.02	0.09	-0.34	-0.1	0.09	-0.29	-0.17	0.27	-0.08	0.11	-0.16	0.07	0.01
YCR082W	AHC2	3	259073	0.05	0.13	-0.12	-0.29	0.15	-0.1	0.04	0.17	-0.2	-0.07	-0.27	0.21	0.13
YCR083W	TRX3	3	259766	-0.64	-0.15	-1.05	-0.22	-0.26	-0.95	-0.19	-0.04	-0.57	-0.65	-0.64	-0.11	-0.23
YCR084C	TUP1	3	261378	-0.18	-0.36	-0.68	-0.33	-0.66	-0.74	-0.41	-0.78	-0.34	-0.9	-0.05	-0.34	-0.65
YCR085W		3	263089	-0.14	-0.2	-0.32	-0.24	-0.11	-0.39	-0.15	-0.16	-0.14	-0.54	-0.12	-0.01	-0.1
YCR086W	CSM1	3	263675	0.07	0.01	-0.3	0.01	0.25	-0.28	0.5	0	0.06	-0.3	0.16	0.56	0.41
YCR087C-A		3	264233	0.2	0.05	-0.22	0.46	0.24	-0.21	0.39	-0.75	0.32	-0.78	0.4	0.42	0.58
YCR087W		3	264230	0.5	0.22	-0.05	0.56	0.19	0.06	0.46	-0.6	0.47	-0.59	0.52	0.57	0.57
YCR088W	ABP1	3	265954	-0.14	-0.23	-0.68	-0.18	-0.51	-0.68	-0.22	-0.83	-0.12	-0.78	-0.07	-0.17	-0.37
YCR089W	FIG2	3	269845	0.16	0.2	-0.15	0.22	0.07	-0.16	0.24	0.43	0.43	0.5	0.3	0.37	0.43
YCR090C		3	272586	-0.21	-0.2	-0.5	-0.4	0.6	-0.46	-0.19	-0.14	-0.14	-0.15	-0.09	-0.36	-0.36
YCR091W	KIN82	3	275482	-0.13	-0.06	-0.73	-0.05	-0.13	-0.69	-0.05	0.23	-0.06	0.07	0.07	-0.04	-0.08
YCR092C	MSH3	3	278332	0.33	0.39	-0.14	0.26	0.1	-0.07	0.03	0.53	0.35	0.53	0.36	0.15	-0.13
YCR093W	CDC39	3	283277	0.25	0.18	-0.27	0.29	0.2	0.04	0.13	0.1	0.29	0.21	0.33	0.03	-0.06
YCR094W	CDC50	3	287346	0	0.15	-0.4	-0.31	-0.08	-0.43	-0.06	0.26	-0.15	0.02	-0.03	-0.17	-0.15
YCR095C		3	288711	-0.19	-0.03	-0.56	-0.15	0.44	-0.62	-0.02	-0.26	-0.36	-0.03	-0.16	0.04	-0.36
YCR096C	HMRA2	3	293355	-0.77	-1.04	-1.31	-0.86	0.65	-1.36	0.24	-0.8	-0.82	-0.63	-0.76	0.26	-0.27
YCR097W	HMRA1	3	294075	0.43	0.22	-0.08	0.28	2.72	-0.23	1.54	0.34	0.51	0.74	0.6	1.19	0.35
YCR097WA		3	292785	0.17	0.15	-0.01	-0.19	1.21	-0.02	0.33	0.22	-0.17	-0.11	0.12	0.57	0.38
YCR097W-A		3	294569	0.21	0.02	-0.26	0.13	2.2	-0.3	1.26	0.07	0.52	0.43	0.55	1.13	0.4
YCR098C	GIT1	3	297824	-0.04	0.13	-0.49	-0.19	-0.25	-0.64	0.67	-0.15	-0.27	0.14	-0.05	-0.28	-0.23
YCR099C		3	301062	-0.24	-0.23	-0.52	-0.19	-0.24	-0.55	-0.11	-0.1	-0.35	0.48	-0.13	0.4	0.46
YCR100C		3	301743	-0.38	-0.27	-0.78	-0.1	-0.3	-0.82	-0.24	-0.15	-0.54	0.45	-0.37	0.41	0.52
YCR101C		3	302753	0.03	0.13	-0.33	0.08	-0.19	-0.34	-0.05	-0.07	-0.27	0.55	-0.21	0.52	0.51
YCR102C		3	304911	-0.41	-0.17	-0.3	-0.75	0.1	-0.41	-0.25	-0.06	-0.53	-0.07	0.06	0.15	0.06
YCR102W-A		3	306830	0.29	0.27	0.59	0.22	0.94	0.63	0.51	-0.03	0.73	0.83	1.1	1	1.41
YCR103C		3	306145	-0.05	-0.21	0.24	-0.21	0.28	0.09	0.03	0.01	-0.1	-0.16	0.06	0.13	0.27
YCR104W	PAU3	3	307985	0.22	-0.15	-0.29	-0.42	-0.18	-0.38	-0.47	-0.38	-0.34	-0.58	-0.1	0.11	0.55
YCR105W	ADH7	3	309609	0.31	-0.55	-2.63	-2.53	-2.07	-2.77	-1.71	-2.28	-1.58	-0.23	0.03	-0.27	0.51
YCR106W	RDS1	3	312204	0.49	-0.26	-3.92	-3.43	-3.24	-3.89	-3.61	-2.94	-1.4	0.25	0.29	-0.13	0.65
YCR107W	AAD3	3	314432	0.31	-0.19	-2.01	-1.68	-1.6	-2.04	-1.17	-0.96	-0.84	0.15	0.09	-0.13	0.44
YCRX03C		3	181644	0.37	0.3	-0.11	0.18	0.18	-0.04	0.01	0.17	0.19	0.17	0.22	-0.09	-0.12
YCRX05W		3	203269	0.48	0.25	0.2	0.12	0.39	0.22	0.3	0.37	0.33	0.32	0.3	0.35	0.32
YCRX07W		3	207865	-0.35	-0.21	-0.9	-0.43	-1.09	-0.92	-0.51	-0.85	-0.42	-0.6	-0.4	-0.41	-0.65
YCRX10W		3	232074	-0.13	-0.04	-0.27	-0.33	-0.37	-0.3	-0.05	-0.18	-0.31	-0.3	-0.1	-0.16	-0.1
YCRX12W		3	243263	0.09	0	-0.21	-0.01	-0.12	-0.25	-0.07	0.05	-0.15	-0.22	-0.04	-0.06	-0.01
YCRX14W		3	250080	-0.22	-0.13	-0.48	-0.23	-0.42	-0.51	-0.16	-0.66	-0.46	-0.41	-0.34	-0.17	-0.2
YCRX15W		3	251797	0	-0.03	-0.42	-0.05	-0.6	-0.51	-0.35	-0.6	-0.32	-0.41	-0.16	-0.3	-0.44
YCRX16C		3	262964	0.22	0.12	-0.12	0.18	0.08	-0.2	0.29	-0.65	0.18	-0.75	0.18	0.37	0.53
YCRX18C		3	269919	0.1	0.24	-0.17	-0.02	0.08	-0.13	0.32	-0.01	-0.02	0.28	0.02	0.43	0.41
YCRX20C		3	282274	0.23	0.19	-0.06	-0.08	-0.09	-0.12	0.15	-0.38	0.1	-0.77	0.01	0.25	0.37
YCRX21C		3	313269	-0.44	-0.51	-1.17	-1.04	-0.86	-1.24	-0.75	-0.5	-1.01	-0.69	-0.68	-0.42	0.27
YDL001W	RMD1	4	448627	-0.08	-0.01	0.05	-0.22	0.43	0	-0.04	0.16	-0.15	-0.01	-0.23	-0.11	0.07
YDL002C	NHP10	4	447269	-0.07	0.02	-0.3	0	1.06	-0.28	1.01	0.09	0.05	0.2	0.11	0.91	0.41
YDL004W	ATP16	4	443267	-0.29	-0.1	-0.22	-0.35	-0.17	-0.27	-0.26	-0.04	-0.12	-0.2	-0.25	-0.21	-0.19
YDL005C	MED2	4	441658	0.18	0.24	0.19	0.03	0.05	0.23	0.26	0.06	0.16	0.24	0.19	-0.02	0.09
YDL006W	PTC1	4	440328	-0.35	-0.14	-0.34	-0.15	0.34	-0.43	-0.41	-0.28	-0.37	-0.25	-0.36	-0.46	-0.53
YDL007W	RPT2	4	438700	0.32	0.22	0.24	0.16	0.46	0.23	0.11	0.35	0.15	0.39	0.32	0.14	-0.02
YDL008W	APC11	4	433742	0.39	0.24	0.49	0.07	0.53	0.59	0.4	0.2	0.22	0.2	0.3	0.36	0.47
YDL009C		4	433083	0.43	0.23	0.36	0.27	0.34	0.43	0.22	0.11	0.15	0.19	0.36	0.13	0.2
YDL010W		4	432674	0.29	0.22	0.37	0.23	0.08	0.38	-0.13	-0.12	0.09	-0.24	0.12	-0.17	-0.2
YDL011C		4	432466	0.14	0.02	0.21	-0.16	-0.16	0.13	-0.17	-0.09	-0.36	-0.86	-0.05	-0.06	-0.54
YDL012C		4	431309	0.21	0.04	0.29	-0.07	0.5	0.3	0.07	-0.26	0.02	-0.72	-0.02	-0.04	0.11
YDL013W	HEX3	4	429993	0.11	0.07	0.18	-0.05	0.36	0.25	0.2	0.15	0.03	0.2	0.08	0.09	0.19
YDL014W	NOP1	4	427852	0.11	0.09	-0.03	0.46	-0.04	-0.06	0.03	-0.14	0.09	0.26	0.21	0.17	0.08
YDL015C	TSC13	4	426465	-0.28	-0.44	-0.26	-0.35	0.12	-0.12	-0.1	-0.6	-0.59	-0.38	-0.78	0.11	0.01
YDL016C		4	425718	-0.24	-0.35	-0.17	-0.42	0.2	-0.11	-0.05	-0.08	-0.84	-0.52	-0.87	0.01	0.23
YDL017W	CDC7	4	424967	-0.29	-0.38	-0.11	-0.42	0.58	0.08	0.04	-0.03	-0.92	-0.6	-1.01	0.35	0.56
YDL018C	ERP3	4	423168	0.15	0.16	0.17	0.08	0.25	0.12	-0.06	0.22	-0.29	-0.06	0.04	0.06	0.03
YDL019C	OSH2	4	419585	0.25	0.16	0.26	0.05	0.11	0.28	0.04	0.13	1.18	0.2	0.14	0.19	0
YDL020C	RPN4	4	415907	0.14	0.13	0.23	0.02	0.25	0.05	-0.17	0.22	0.51	0.28	0.23	-0.06	-0.21
YDL021W	GPM2	4	414417	-0.13	-0.02	-0.07	-0.21	0.57	-0.37	-0.28	-0.11	-0.36	-0.36	-0.33	-0.58	-0.45
YDL022W	GPD1	4	412409	0.18	0.22	0.24	0.13	0	0.07	-0.02	-0.01	-0.18	0.22	0.2	0.02	-0.04
YDL023C		4	411918	0.14	0.18	-0.03	-0.06	-0.1	-0.1	-0.14	-0.02	0.76	-0.34	0.03	-0.03	-0.12
YDL024C	DIA3	4	409151	0.16	0.26	0.21	0	0.27	0.2	-0.01	0.3	0.2	0.19	0.12	0.23	0.14
YDL025C		4	406272	0.03	0.03	0.18	-0.15	0.11	0.44	-0.14	0.22	-0.22	0.05	-0.26	-0.21	0.08
YDL026W		4	404901	0.45	0.48	0.54	0.53	0.93	0.52	0.54	0.58	0.43	0.49	0.58	0.46	0.53
YDL027C		4	404323	0.57	0.61	0.7	0.52	0.89	0.8	0.43	0.67	0.69	0.87	0.71	0.47	0.31
YDL028C	MPS1	4	402141	0.42	0.54	0.51	0.43	0.99	0.64	0.18	0.36	0.73	0.83	0.49	0.19	0.36
YDL029W	ARP2	4	399986	0.23	0.38	0.41	0	0.44	0.46	0.07	0.3	0.29	0.47	0.22	0.07	0.27
YDL030W	PRP9	4	398330	0.46	0.54	0.59	0.4	0.42	0.61	0.11	0.47	0.57	0.53	0.6	0.07	0.06
YDL031W	DBP10	4	395707	0.55	0.58	0.61	0.47	0.46	0.63	0.34	0.6	0.65	0.59	0.59	0.47	0.36
YDL032W		4	393842	0.4	0.46	0.46	0.22	0.14	0.53	0.12	-0.53	0.45	-0.53	0.34	0.12	0.33
YDL033C	SLM3	4	393282	-0.19	-0.09	-0.12	-0.28	-0.46	-0.1	-0.39	-0.78	-0.06	-0.71	-0.17	-0.38	-0.22
YDL034W		4	391952	0.34	0.4	0.36	0.33	0.11	0.31	0.29	0.54	0.39	0.48	0.35	0.23	0.09
YDL035C	GPR1	4	390611	0.14	0.14	0.03	0.28	0.22	0.08	-0.2	0.25	0.15	0.29	0.28	-0.37	-0.28
YDL036C	PUS9	4	388204	-1.12	-1.02	-1.02	-1.39	0.07	-1.07	-0.97	-0.71	-0.7	-0.92	-1.23	-1.1	-1.14
YDL037C	BSC1	4	385091	0.1	0.36	0.15	0.64	0.17	0.18	0.01	0.4	0.29	1.14	0.39	-0.13	0.16
YDL038C		4	383202	0.33	0.59	0.45	0.73	0.03	0.23	0.16	0.45	0.29	1.16	0.42	0.14	0.18
YDL039C	PRM7	4	382156	0.53	0.52	0.53	0.44	0.45	0.43	0.47	0.78	0.36	0.67	0.45	0.5	0.53
YDL040C	NAT1	4	380153	0.15	0.3	0.1	-0.07	0.32	0.14	0.16	0.62	0.03	0.38	0.1	0.17	0.38
YDL041W		4	378275	-0.1	-0.05	-0.23	-0.17	0	-0.32	-0.08	-0.17	-0.29	-0.2	-0.16	-0.21	0.03
YDL042C	SIR2	4	377598	0.18	0.29	0.24	0.09	0.08	0.04	0.09	0.42	0.05	0.24	0.18	0.02	-0.1
YDL043C	PRP11	4	376077	0.03	-0.05	0.02	0.13	1.07	-0.05	-0.3	0.01	-0.02	0.16	0.09	-0.26	-0.39
YDL044C	MTF2	4	374625	0.46	0.59	0.63	0.3	0.46	0.73	0.17	0.51	0.4	0.57	0.33	0.22	0.43
YDL045C	FAD1	4	373145	0.06	0.06	0.15	-0.24	0.36	0.14	-0.12	0.09	-0.13	-0.17	-0.27	-0.23	0.06
YDL045W-A	MRP10	4	372388	0.08	0.04	-0.01	0.35	0.28	-0.01	0.2	0.11	0.19	0.22	0.16	0.11	0.18
YDL046W	NPC2	4	371497	0.36	0.39	0.49	0.19	0.1	0.43	0.18	-0.54	0.07	-0.95	0.23	0.23	0.23
YDL047W	SIT4	4	370236	-0.2	-0.19	-0.11	-0.38	-0.57	-0.21	-0.49	-0.92	-0.52	-1.32	-0.59	-0.42	-0.62
YDL048C	STP4	4	367475	0.72	0.46	0.87	0.59	0.28	1	0.43	-1.01	0.49	-1.12	0.55	0.42	0.68
YDL049C	KNH1	4	365471	-0.04	-0.01	0.03	-0.17	0.3	-0.03	-0.05	0.2	-0.2	-0.12	-0.2	-0.14	0.18
YDL050C		4	364631	-0.12	-0.02	-0.11	0.11	0.21	-0.16	-0.24	0.19	-0.05	-0.01	0.01	-0.1	-0.35
YDL051W	LHP1	4	364365	0.35	0.24	0.26	0.43	0.26	0.28	0.17	0.48	0.41	0.45	0.36	0.08	0.03
YDL052C	SLC1	4	363127	0.19	-0.5	0.3	-0.1	0.14	0.17	0.2	-0.67	-0.64	-0.85	-1.31	-0.04	0.2
YDL053C	PBP4	4	361977	0.46	-0.59	0.65	0.19	0.11	0.43	0.2	-0.72	-0.86	-0.98	-1.34	0.06	0.2
YDL054C	MCH1	4	360555	0	-0.11	0.15	0.05	-0.04	0.13	-0.2	-0.22	-0.35	-0.17	-0.3	-0.23	-0.26
YDL055C	PSA1	4	356216	0.17	0.33	0.26	0.25	0.16	0.32	-0.01	0.5	0.34	0.3	0.23	-0.04	0.03
YDL056W	MBP1	4	354127	0.12	0.32	0.14	0.16	0.19	0.23	-0.2	0.11	0.3	0.45	0.1	-0.2	-0.05
YDL057W		4	351927	0.08	0.18	0.27	0.01	0.15	0.3	-0.07	-0.31	0.12	0.07	0.11	-0.1	0.06
YDL058W	USO1	4	348351	0.02	0.08	0.21	0.21	0.34	0.14	0.04	0.47	0.13	0.2	0.05	0.02	0.04
YDL059C	RAD59	4	344595	0.14	0.18	0.12	0.29	0.04	0.15	-0.12	0.35	0.29	0.24	0.1	-0.1	-0.07
YDL060W	TSR1	4	342802	0.01	0.16	-0.04	0.09	0.03	0.03	-0.06	0.21	0.27	0.36	0.18	-0.03	0.07
YDL061C	RPS29B	4	340713	0.28	0.35	0.29	0.32	0.48	0.41	0.38	0.39	0.21	0.39	0.19	0.34	0.38
YDL062W		4	340069	0.4	0.49	0.53	0.2	0.58	0.46	0.13	0.36	0.06	0.27	0.24	0.24	0.13
YDL063C		4	339203	0.51	0.41	0.6	0.22	0.77	0.65	0.26	0.43	0.28	0.36	0.31	0.29	0.32
YDL064W	UBC9	4	337778	0.45	0.53	0.6	0.22	0.76	0.71	0.24	0.38	0.16	0.42	0.23	0.36	0.52
YDL065C	PEX19	4	336763	0.31	0.35	0.43	0.12	0.92	0.53	0.04	0.26	0.24	0.35	0.18	-0.03	0.32
YDL066W	IDP1	4	335478	0.3	0.33	0.45	0.3	0.56	0.3	0.29	0.48	0.11	0.32	0.26	0.16	0.01
YDL067C	COX9	4	334306	-0.72	-0.45	-0.76	-0.56	-0.38	-0.83	-0.35	-0.24	-0.79	-0.86	-0.94	-0.28	-0.97
YDL068W		4	333664	0.32	0.27	0.44	-0.04	0.64	0.49	0.12	0.22	0.05	0.32	0.17	0.16	0.2
YDL069C	CBS1	4	333465	0.36	0.33	0.46	0.07	0.69	0.56	0.12	0.16	0.23	0.31	0.28	-0.16	0.21
YDL070W	BDF2	4	331983	0.46	0.52	0.57	0.44	0.25	0.54	-0.07	0.22	0.34	0.24	0.36	-0.04	-0.07
YDL071C		4	330854	0.4	0.27	0.33	0.19	0.03	0.27	0.07	-0.43	0.17	-0.91	0.18	0.05	-0.14
YDL072C	YET3	4	330141	0.25	0.29	0.44	-0.03	0.44	0.5	0.27	0.11	0.05	-0.16	0.05	0.3	0.4
YDL073W		4	328090	0.5	0.55	0.72	0.45	0.91	0.87	0.43	0.47	0.6	0.35	0.52	0.27	0.59
YDL074C	BRE1	4	325098	0.28	0.37	0.41	0.67	0.66	0.5	0.32	0.45	0.54	0.67	0.51	0.24	0.12
YDL075W	RPL31A	4	322607	0.24	0.22	0.11	0.43	0.48	0.14	0.22	0.36	0.39	0.51	0.3	0.14	0.14
YDL076C	RXT3	4	321110	0.08	0.31	0.19	0.04	0.96	0.19	-0.19	0.32	0.12	0.35	0.12	-0.35	-0.07
YDL077C	VAM6	4	318545	0.16	0.15	0.17	0.33	0.51	0.29	0.11	0.29	0.26	0.37	0.24	-0.21	-0.09
YDL078C	MDH3	4	315872	0.29	0.43	0.29	0.3	0.08	0.26	0.11	-0.42	0.05	-0.02	0.13	0.16	0.08
YDL079C	MRK1	4	313849	0.21	0.32	0.21	0.37	0.3	0.21	-0.01	-0.01	0.43	0.41	0.03	-0.15	0.01
YDL080C	THI3	4	311556	0.19	0.16	0.06	0.27	0.27	0.14	-0.01	0.09	0.17	0.33	0.06	-0.06	0.09
YDL081C	RPP1A	4	309962	0.19	0	0.21	0.27	0.04	0.33	-0.02	-0.1	-0.19	-0.16	-0.08	-0.1	-0.02
YDL082W	RPL13A	4	308906	-0.28	-0.25	-0.13	-0.07	0.55	-0.16	0.15	-0.34	-0.38	-0.42	-0.48	-0.08	-0.33
YDL083C	RPS16B	4	307357	-0.07	-0.01	-0.14	-0.02	0.38	-0.12	0.07	0.36	-0.06	-0.05	-0.19	-0.02	0.09
YDL084W	SUB2	4	305907	0	0.14	0.03	0.2	0.54	0.02	-0.11	0.42	-0.1	0.28	-0.11	-0.21	0.06
YDL085W	NDE2	4	304029	0	-0.26	0	0.06	0.02		0	-0.09	-0.1	-0.01	-0.06	0	0
YDL086W		4	301823	-0.4	-0.3	-0.38	-0.28	-0.74	-0.53	-0.65	-0.61	-0.5	-0.4	-0.41	-0.61	-0.93
YDL087C	LUC7	4	300606	-0.72	-1.17	-0.9	-0.69	-0.82	-1.02	-0.9	-1.11	-1.02	-1.77	-1.16	-0.78	-1.09
YDL088C	ASM4	4	299210	0.27	0.39	0.48	0.07	0.46	0.53	0.21	0.3	0.18	0.35	0.14	0.18	0.34
YDL089W		4	297547	0.3	0.35	0.37	0.28	0.49	0.49	0.15	0.12	0.39	0.45	0.37	0.01	0.29
YDL090C	RAM1	4	295681	0.04	0.1	0.02	-0.08	0.12	-0.12	-0.03	0.21	-0.22	0	-0.11	-0.04	-0.15
YDL091C	UBX3	4	294075	0.31	0.26	0.39	0.02	0.41	0.32	0.08	0.47	-0.01	0.28	0.18	0.1	-0.03
YDL092W	SRP14	4	293001	-0.3	0.01	-0.17	-0.27	0.35	-0.25	-0.25	-0.04	-0.33	-0.13	-0.24	-0.23	-0.37
YDL093W	PMT5	4	291024	0	0	0	0.4	0	0	0	0	0	0	0	0.16	0
YDL094C		4	289826	0.03	0.23	0.11	0.13	-0.05	-0.06	-0.23	0.44	-0.1	0.15	0.1	-0.27	-0.42
YDL095W	PMT1	4	288285	-0.2	-0.11	-0.25	-0.29	-0.28	-0.39	-0.23	0.04	-0.24	-0.15	-0.19	-0.15	-0.34
YDL096C		4	287161	-0.75	-0.33	-0.63	-0.73	-0.74	-0.67	-0.69	-0.28	-0.8	-0.76	-0.87	-0.64	-0.8
YDL097C	RPN6	4	286043	-0.17	0.07	-0.06	-0.19	0.21	0.01	0.1	0.31	-0.11	-0.04	-0.26	0.09	0.28
YDL098C	SNU23	4	284873	0.33	0.56	0.43	0.64	0.78	0.62	0.51	0.89	0.76	0.86	0.71	0.51	0.42
YDL099W	BUG1	4	283931	0.19	0.15	0.09	0.2	0.18	0.1	0.19	0.09	0.14	0.27	0.33	0.27	-0.04
YDL100C	GET3	4	282644	0.27	0.19	0.21	0.21	0.18	0.36	0.09	0.15	0.47	0.29	0.36	-0.04	0.07
YDL101C	DUN1	4	281077	-0.41	-0.27	-0.39	-0.26	0.38	-0.38	-0.2	-0.14	-0.18	-0.03	-0.16	-0.14	-0.28
YDL102W	CDC2	4	278518	0.11	0.07	-0.14	0.28	0.23	-0.09	0.09	0.11	0.17	0.29	0.29	0.06	-0.08
YDL103C	QRI1	4	275864	-0.01	0.08	0.04	-0.06	-0.09	0.05	-0.28	0.15	-0.07	0.08	-0.01	-0.17	-0.41
YDL104C	QRI7	4	274264	-0.06	0.09	-0.04	-0.15	0.14	0.02	-0.16	0.28	0.14	0.18	0.05	-0.22	-0.02
YDL105W	NSE4	4	272993	0.33	0.33	0.33	0.3	0.83	0.49	0	0.39	0.48	0.62	0.41	-0.03	0.21
YDL106C	PHO2	4	271061	0.35	0.59	0.4	0.36	0.47	0.47	0.13	0.33	0.52	0.56	0.55	0.1	0.07
YDL107W	MSS2	4	269448	0.41	0.53	0.48	0.3	0.38	0.61	0.06	0.32	0.34	0.53	0.36	0.08	-0.03
YDL108W	KIN28	4	268198	-0.39	-0.3	-0.32	-0.6	0.68	-0.3	-0.47	-0.33	-0.17	-0.27	-0.36	-0.57	-0.52
YDL109C		4	266229	-0.02	0.09	-0.03	0.24	0.11		-0.06	0	0.21	0.21	0.15	-0.04	-0.08
YDL110C	TMA17	4	264738	-0.17	-0.15	-0.39	-0.04	0.04	-0.53	-0.42	-0.7	-0.18	-0.09	-0.21	-0.24	-0.59
YDL111C	RRP42	4	263711	-0.75	-0.65	-0.76	-0.48	0.19	-0.76	-0.35	-0.45	-0.6	-0.45	-0.71	-0.34	-0.65
YDL112W	TRM3	4	261070	0.24	0.42	0.34	0.25	0.23	0.44	-0.01	0.21	0.39	0.49	0.29	-0.07	0.08
YDL113C	ATG20	4	257594	0.15	0.31	0.24	0.03	1.58	0.29	0.12	0.36	0.06	0.25	0.02	-0.05	0.07
YDL114W		4	256067	0.26	0.37	0.19	0.3	0.5	0.16	0.06	0.35	0.32	0.53	0.22	0.08	-0.06
YDL115C	IWR1	4	254356	0.07	0.03	0.07	0.08	0.26	0.03	-0.2	0.04	-0.1	0.1	-0.04	-0.17	-0.4
YDL116W	NUP84	4	252656	0.02	-0.01	0.05	-0.07	0.82	0.02	-0.37	0.09	0.03	0.16	0.02	-0.43	-0.25
YDL117W	CYK3	4	249909	-0.16	-0.01	-0.17	-0.01	0.59	-0.11	0.1	0.22	0.04	0.14	-0.04	0.02	0.05
YDL118W		4	247492	0.92	0.94	0.9	0.8	0.57	0.96	0.65	1.03	0.82	1.09	0.88	0.68	0.63
YDL119C		4	247150	0.55	0.49	0.62	0.24	0.39	0.66	0.38	0.6	0.22	0.52	0.38	0.36	0.37
YDL120W	YFH1	4	246185	0.19	0.17	0.26	0.06	0.07	0.24	-0.1	0.29	0.22	0.34	0.19	-0.15	0.06
YDL121C		4	245357	0	0	0	0	0		0	0	0	0	0	0	0
YDL122W	UBP1	4	243766	0.29	0.46	0.15	0.44	0.38	0.39	0.16	0.33	0.46	0.57	0.46	0.25	-0.07
YDL123W	SNA4	4	241629	-0.03	-0.1	0.06	-0.12	-0.15	0.03	-0.01	-1.29	0.1	-1.03	0.25	0.23	0.1
YDL124W		4	240728	0	0.07	-0.1	0.11	0		0	0	0	0	0	0	0
YDL125C	HNT1	4	239312	-0.11	0.01	-0.15	-0.3	-0.15	-0.21	0.01	-0.01	-0.11	0	0.09	-0.01	-0.03
YDL126C	CDC48	4	237410	0.04	0.14	-0.05	0.07	0.12	0.01	0.08	0.23	0.21	0.42	0.23	0.13	-0.09
YDL127W	PCL2	4	235390	-1.33	-0.78	-1.44	-0.95	-0.22	-1.41	-0.84	-0.67	-0.96	-0.82	-0.65	-0.71	-0.94
YDL128W	VCX1	4	233269	0.03	0.16	0.13	0.1	0.06	0.15	-0.07	0.32	0.26	0.36	0.13	-0.22	0.05
YDL129W		4	231461	-0.51	-0.39	-0.55	-0.22	-0.42	-0.55	-0.47	-0.57	-0.34	-0.36	-0.42	-0.49	-0.52
YDL130W	RPP1B	4	230216	0.36	0.04	0.25	0.42	0.18	0.39	0.18	0.06	0.39	0.11	0.23	0.2	0
YDL130W-A	STF1	4	229301	0.3	0.09	0.35	0.29	0.07	0.4	0	0.08	0.37	0.31	0.25	-0.02	0.21
YDL131W	LYS21	4	228054	-0.16	-0.1	-0.18	0.04	0.03	-0.12	-0.07	0.16	0.21	0.23	0.15	-0.09	0.02
YDL132W	CDC53	4	225527	-0.36	-0.26	-0.26	-0.16	0.59	-0.3	0	0.17	-0.02	0.17	-0.05	-0.24	0
YDL133C-A	RPL41B	4	221762	0.15	-0.07	0.17	0.08	0.24	0.2	0.27	-0.13	0.02	0.05	0.25	0.08	0.09
YDL133W		4	223083	0.38	0.33	0.41	0.53	0.66	0.56	0.43	0.67	0.6	0.66	0.48	0.29	0.35
YDL134C	PPH21	4	220216	0.57	0.64	0.63	0.75	0.91	0.73	0.67	0.56	0.73	0.81	0.57	0.76	0.69
YDL135C	RDI1	4	218984	-0.19	-0.09	-0.13	-0.15	0.16	-0.16	-0.22	0.09	-0.28	-0.05	-0.17	-0.04	-0.14
YDL136W	RPL35B	4	217983	0.11	0.19	0.15	0.34	1.53	0.16	1.22	0.43	0.4	0.5	0.16	1.31	0.39
YDL137W	ARF2	4	216801	0.25	0.37	0.26	0.17	0.54	0.36	0.34	0.48	0.13	0.3	0.19	0.22	0.32
YDL138W	RGT2	4	214497	0.06	0.04	0.03	0.35	0.07	-0.11	0.09	0.09	0.24	0.23	0.15	0	-0.08
YDL139C	SCM3	4	211711	-0.78	-0.7	-0.84	-0.55	-0.53	-0.87	-0.6	-0.43	-0.68	-0.54	-0.71	-0.4	-0.51
YDL140C	RPO21	4	207961	0.14	-0.05	0.09	0.35	-0.02	0.07	0.17	-0.64	0.76	-0.8	0.69	0.23	0.75
YDL141W	BPL1	4	204076	-0.04	-0.08	-0.17	0.29	0.05	-0.14	0	-0.07	0	-0.01	0.19	-0.04	-0.13
YDL142C	CRD1	4	202145	-0.88	-0.8	-1	-0.48	0.61	-1.06	-0.43	-0.47	-0.64	-0.47	-0.73	-0.35	-0.88
YDL143W	CCT4	4	200790	0	0	0	0.17	0		0	0	0	0	0.03	0	0
YDL144C		4	199198	0	0	0	0	0		0	0	0	0	0	0	0
YDL145C	COP1	4	196374	0	0	0	0	0		0	0	0	0	0	-0.05	0
YDL146W	LDB17	4	193488	0.04	0.03	-0.14	0.23	-0.02	-0.09	0.15	-0.03	0.12	0.11	0.01	0.11	-0.15
YDL147W	RPN5	4	191593	0.17	0.09	0.01	0.28	0.14		-0.09	0.04	0	0	0.18	0.28	0.07
YDL148C	NOP14	4	189371	0	0	0	0	0		0	-0.6	0	0	0	0	0
YDL149W	ATG9	4	186422	0.01	-0.06	-0.03	0.26	0.51	0.05	0.24	-0.05	0.16	0.23	0.16	0.14	0.04
YDL150W	RPC53	4	183978	-0.1	-0.18	-0.29	0.06	-0.09		0	-0.08	0.09	-0.08	0.01	0.07	-0.12
YDL151C	BUD30	4	183609	-0.08	-0.04	-0.19	0.13	-0.11	-0.21	-0.05	-0.12	-0.07	-0.13	0.05	-0.1	-0.13
YDL152W		4	183005	0.2	0.23	0.25	0.17	0.18	0.28	-0.11	0.41	0.2	0.41	0.26	-0.36	-0.07
YDL153C	SAS10	4	182103	0	-0.04	-0.06	0.43	-0.01		0	0.05	0	0.06	0.21	0.08	0.03
YDL154W	MSH5	4	179687	0	0.14	-0.07	0.47	0.03		0	-0.1	0	-0.19	0.33	0	-0.03
YDL155W	CLB3	4	177415	0.02	0	-0.12	0.27	0.06	0.01	0.15	0	0.32	0.04	0.25	0.14	0.18
YDL156W		4	175703	0	-0.08	0.04	0.34	0.09	0	0.22	0.12	0.07	0.18	0.15	0	0
YDL157C		4	174411	0	0.58	0.6	0.67	0.73	0.76	0	0.81	0.51	0.74	0.51	0.42	0.59
YDL158C		4	174021	0.53	0.49	0.62	0.55	0.79	0.68	0.43	0.32	0.51	0.7	0.63	0.41	0.41
YDL159W	STE7	4	173255	0	0	0	0.4	0		0	0	0	0	0.15	0	0
YDL160C	DHH1	4	171171	0	0.05	0	0.48	0		0	0	0	0	0	0.17	0
YDL161W	ENT1	4	168397	0.13	0.14	0.02	0.34	0.13	0.04	0.17	0.02	0.26	0.14	0.32	0.14	0.11
YDL162C		4	167538	0	0.05	-0.06	0.11	0.02	-0.06	-0.04	0.18	0.27	0.11	0.14	0.5	0.45
YDL163W		4	167108	0.23	0.11	0.21	0.04	0.42	0.15	0.29	0.41	0.12	0.22	0.22	0.52	0.55
YDL164C	CDC9	4	166121	0.07	0.09	0.05	0.25	0.14	0.03	0.07	-0.09	0.12	0.11	0.34	0.33	0.17
YDL165W	CDC36	4	164578	0.15	0.2	0.11	0.07	0.21	0.23	0.13	0.2	0.01	0.12	0.11	0	0.12
YDL166C	FAP7	4	163746	-0.22	-0.04	-0.27	-0.13	0.07	-0.3	0	0.1	-0.3	-0.11	-0.31	-0.14	-0.3
YDL167C	NRP1	4	162075	0	0.09	-0.05	0.47	0	0	0	0	0	0	0.24	0.24	0
YDL168W	SFA1	4	160185	-0.07	-0.05	-0.12	0.07	0.07	-0.13	0.04	-0.12	-0.15	0.01	-0.07	-0.01	0.19
YDL169C	UGX2	4	158400	-0.42	-0.31	-0.4	-0.14	-0.08	-0.27	-0.47	0	-0.21	-0.25	-0.31	-0.6	-0.66
YDL171C	GLT1	4	152422	-0.04	-0.08	-0.16	0.12	0.07	-0.21	-0.06	0.1	0.43	0.02	0.11	0.01	-0.14
YDL172C		4	148847	0.12	-0.12	-0.01	0.28	0.18	0.04	0.15	0.11	0.04	0.2	0.06	-0.05	0.19
YDL173W		4	148635	0.2	-0.22	-0.14	-0.2	0.12	-0.2	0.18	-0.45	-0.54	-0.31	-0.44	0.07	0.15
YDL174C	DLD1	4	146708	0.05	0.03	-0.04	0.22	0.21	-0.09	0.03	0.15	0	0.47	0.19	0.08	-0.01
YDL175C	AIR2	4	145002	0.27	0.21	0.16	0.36	0.22	0.22	0.13	0.11	0.45	0.42	0.31	0.16	0.25
YDL176W		4	143161	0	0	0	0	0	0	0	0.01	0	0	0.13	0	0
YDL177C		4	141466	-0.2	0.01	-0.09	-0.12	-0.13	-0.04	-0.14	0.12	-0.33	-0.05	-0.08	-0.26	-0.13
YDL178W	DLD2	4	140319	0	0	0	0	0	0	0	0	0	0	0	0	0
YDL179W	PCL9	4	138749	-0.41	-0.48	-0.55	-0.21	0.06	-0.52	-0.55	-0.33	-0.36	-0.27	-0.49	-0.56	-0.43
YDL180W		4	136718	-0.08	-0.24	-0.27	0.16	0.01	-0.26	0.02	-0.18	-0.11	0	0.03	-0.22	-0.11
YDL181W	INH1	4	135308	0	-0.5	0	-0.47	-0.13	0	0	-0.4	-0.62	-0.67	-0.49	0	0
YDL182W	LYS20	4	134081	0	0	0	0	0	0	0	0	0	0	0	0	0
YDL183C		4	131353	0	0.17	0.2	0.35	0.33	0	0	0.13	0.13	0	0.24	0	0.03
YDL184C	RPL41A	4	130446	0.33	0.18	0.37	0.57	0.55	0.47	0.47	0	0.57	0.51	0.47	0.45	0.54
YDL185W	TFP1	4	128395	-0.03	0.2	0.45	0.17	0.19	0.25	-0.02	0.24	0.71	0.52	0.33	0.26	0.17
YDL186W		4	126033	0	0.3	0	0.61	0	0	0	0	0	0	0.52	0	0
YDL187C		4	125674	0.19	0.26	0.32	0.07	0.24	0.34	0.15	0.31	0.09	0.08	0.26	0.34	0.22
YDL188C	PPH22	4	124432	0.52	0.54	0.65	0.51	0.83	0.74	0.63	0.61	0.66	0.63	0.6	0.61	0.87
YDL189W	RBS1	4	122903	0	0.15	0	0	0.07	0	0	0	0	0	0.25	0.06	0
YDL190C	UFD2	4	120150	0	0	0	0	0	0	0	0	0	0	0	0	0
YDL191W	RPL35A	4	118091	0.27	0.15	0.24	0.46	0.37	0	0	0.13	0.34	0.03	0.37	0	0
YDL192W	ARF1	4	116594	0.39	0.4	0.47	0.34	0.96	0.51	0.55	0.55	0.48	0.47	0.42	0.52	0.7
YDL193W		4	115236	-0.49	-0.31	-0.5	-0.15	0.78	-0.38	0.27	-0.01	-0.32	-0.24	-0.28	0.13	-0.17
YDL194W	SNF3	4	112908	0	0.19	0	0	0	0	0	0	0	0	0	0	-0.19
YDL195W	SEC31	4	109119	0	0.13	0	0	0	0	0	0	0	0	0	0	0
YDL196W		4	106906	-0.2	-0.14	-0.27	-0.23	-0.07	-0.3	-0.25	0.01	-0.1	-0.06	-0.09	-0.1	-0.05
YDL197C	ASF2	4	105706	0	0	0.01	0.28	0	0	0	0	0	0	0.21	0.2	0
YDL198C	GGC1	4	104101	-0.11	-0.07	-0.26	-0.04	-0.17	-0.26	0.07	0.02	0.13	0.21	0.12	0.01	-0.3
YDL199C		4	102322	0	0	0	0	0	0	0	0	0	0	0.28	0	0
YDL200C	MGT1	4	100785	0	0.12	0	0.34	0	0	0	0	0	0	0.34	0	0
YDL201W	TRM8	4	99992	-0.05	0.04	-0.06	-0.18	0.06	-0.02	0	0.23	0.02	0.18	0.08	0.03	0
YDL202W	MRPL11	4	98850	0.17	0.19	-0.08	0.3	0.1	0.03	0.32	0.18	0.29	0.27	0.31	0.25	-0.17
YDL203C		4	97018	-1.46	-0.62	-0.8	-0.32	-0.03	-1.55	-0.78	-0.49	-0.79	-0.66	-0.21	-0.27	-0.65
YDL204W	RTN2	4	95196	0.12	0.03	-0.02	0.2	0.01	0.04	0	0	0	0.21	0.13	0.23	0
YDL205C	HEM3	4	93254	-0.04	-0.03	-0.04	0.05	0.78	-0.02	0.33	0.07	0.14	0.15	0.08	0.04	-0.01
YDL206W		4	91321	0.07	-0.06	0.07	0.11	1.17	0.14	0.07	-0.25	0.44	0.34	-0.07	-0.39	-0.12
YDL207W	GLE1	4	89057	-0.26	-0.2	-0.2	-0.27	0	-0.24	-0.2	0.12	-0.25	-0.12	-0.19	-0.12	-0.08
YDL208W	NHP2	4	87748	-1.18	-0.98	-1.23	-0.87	0.45	-1.21	0.29	-0.48	-0.99	-0.86	-1.13	0.21	0.28
YDL209C	CWC2	4	86717	-0.38	-0.13	-0.32	-0.44	-0.14	-0.25	-0.28	0.09	-0.51	-0.35	-0.45	-0.36	-0.24
YDL210W	UGA4	4	85128	-0.25	0.16	-0.26	-0.09	0.08	-0.24	-0.18	0.19	-0.24	-0.02	-0.18	-0.08	-0.17
YDL211C		4	79854	-0.08	0.12	0.12	-0.21	0.02	0.16	-0.18	0.12	-0.2	0.04	-0.11	-0.1	0.05
YDL212W	SHR3	4	78743	0	-0.1	0	-0.07	0	0	0	0	0	0	-0.2	-0.16	0
YDL213C	NOP6	4	77628	-0.13	0.12	0.01	-0.19	0.03	0.11	-0.08	0.22	0.03	0	-0.01	-0.19	-0.12
YDL214C	PRR2	4	75496	0	0	0	0	0	0	0	0	0	0	0	0	0
YDL215C	GDH2	4	72280	-0.09	-0.01	-0.04	0.04	0.38	-0.07	-0.08	0.15	-0.06	0.09	-0.06	-0.21	-0.19
YDL216C	RRI1	4	69659	0.42	0.53	0.52	0.36	0.42	0.7	0.3	0.58	0.49	0.64	0.41	0.24	0.46
YDL217C	TIM22	4	68295	-0.15	0	-0.1	-0.3	-0.18	0	-0.15	-0.05	-0.38	-0.31	-0.25	-0.33	-0.25
YDL218W		4	66970	-0.12	-0.86	-0.2	-0.16	0.5	-0.23	-0.06	-0.86	-0.53	-1.61	-0.35	-0.03	-0.23
YDL219W	DTD1	4	65504	-0.97	-0.55	-0.85	-0.66	1.06	-1	0.32	-0.19	-0.88	-0.8	-0.92	0.1	-0.78
YDL220C	CDC13	4	63632	0.24	-0.43	0.15	0.04	-0.03	0	0	-0.58	-0.56	-0.78	-0.65	0.15	0
YDL221W		4	62287	0	-0.49	-0.48	-0.73	-0.21	-0.86	-0.07	-0.52	-1.53	-1.46	-1.36	-0.21	-0.13
YDL222C	FMP45	4	61337	-0.92	-1.07	-1.26	-1.14	-1.2	-1.51	-0.88	-1.2	-1.8	-1.7	-1.73	-0.74	-1.39
YDL223C	HBT1	4	58836	0.12	0.05	0.24	0.17	0.2	0.22	0.14	0.11	0.27	0.27	0.2	0.18	0.12
YDL224C	WHI4	4	55372	-0.53	-0.43	-0.49	-0.51	0.18	-0.5	0.01	0.07	-0.49	-0.3	-0.46	0.03	0.05
YDL225W	SHS1	4	53273	-0.3	-0.13	-0.31	-0.29	0.21	-0.21	-0.07	0.35	-0.3	-0.19	-0.12	-0.17	-0.09
YDL226C	GCS1	4	51645	-0.55	-0.35	-0.74	-0.3	-0.22	-0.66	0.26	-0.7	-0.47	-0.92	-0.36	0.18	-0.25
YDL227C	HO	4	47152	-0.59	-0.26	-0.26	-0.12	-0.09	-0.33	0.36	0.26	-0.56	-0.27	-0.26	0.02	-0.22
YDL228C		4	45598	0.06	-0.03	0.07	0.31	-0.26	0.04	-0.1	-0.61	0.2	0.04	0.27	0.03	-0.14
YDL229W	SSB1	4	44986	-0.03	-0.12	0.04	0.04	-0.05	0.02	-0.11	-0.06	0.22	0.34	0.08	-0.17	0.2
YDL230W	PTP1	4	43204	0.24	0.38	0.37	0.34	0.22	0.34	0.27	-0.03	0.04	-0.32	0.21	0.44	0.44
YDL231C	BRE4	4	40556	-0.33	-0.06	-0.12	-0.26	-0.04	-0.1	-0.16	0.01	-0.4	-0.19	-0.21	-0.28	-0.24
YDL232W	OST4	4	38543	-0.34	-0.26	-0.36	-0.24	-0.1	-0.28	-0.22	-0.42	-0.32	-0.3	-0.36	0.04	-0.45
YDL233W		4	37486	-0.68	-0.89	-0.56	-0.67	0.92	-0.8	-0.27	-0.76	-0.64	-0.71	-0.72	-0.36	-0.62
YDL234C	GYP7	4	35358	0.01	0.19	0.13	0.19	0.46	0.13	0.08	0.44	-0.09	0.17	0.01	0.13	0.05
YDL235C	YPD1	4	33666	-0.22	-0.38	-0.12	-0.23	0.23	-0.17	-0.21	0.18	-0.45	-0.02	-0.35	-0.24	-0.15
YDL236W	PHO13	4	32765	-0.25	-0.09	-0.09	-0.25	0.22	-0.21	-0.21	0.05	-0.24	-0.14	-0.31	-0.24	-0.07
YDL237W		4	31243	-0.55	-0.45	-0.48	-0.62	0.09	-0.52	-0.47	0.09	-0.71	-0.42	-0.65	-0.56	-0.52
YDL238C	GUD1	4	29719	-0.24	-0.06	-0.06	0.04	0.35	-0.03	0.28	0.06	0.15	0.43	-0.23	0.31	0.2
YDL239C	ADY3	4	27589	0.07	0.32	0.38	0.23	1.38	0.45	-0.05	0.27	0.31	0.54	0.17	-0.13	-0.12
YDL240W	LRG1	4	24349	-0.42	-0.17	-0.04	-0.32	1.2	-0.06	-0.03	0	-0.22	0.04	-0.44	-0.18	-0.45
YDL241W		4	20820	-0.46	-0.28	-0.18	-0.33	-0.03	-0.32	-0.25	0.15	-0.48	-0.31	-0.3	-0.3	-0.15
YDL242W		4	19135	-1.27	-0.66	-0.99	-0.71	1.27	-0.98	-0.09	-0.08	-0.9	-0.45	-0.6	-0.12	-0.77
YDL243C	AAD4	4	18071	-0.18	-0.28	-0.59	-0.16	-0.31	-0.73	-0.01	-0.18	-0.26	-0.17	-0.19	-0.02	0.02
YDL244W	THI13	4	16715	-0.21	-0.35	-0.59	-0.38	-0.55	-0.66	0.1	0.26	-0.54	0.41	-0.17	0.09	0.06
YDL245C	HXT15	4	12508	-1.74	-0.51	-0.72	-1.43	-0.29	-0.67	-0.3	-0.53	-2.57	-2.3	-1.29	-1.83	-1.72
YDL246C	SOR2	4	9219	-4.54	-0.1	-0.5	-1.55	-0.42	-0.39	-0.38	-1.35	-5.2	-5.16	-1.3	-4.12	-4.69
YDL247W	MPH2	4	6899	-5.21	0.01	-0.79	-1.68	-0.28	-0.79	-0.26	-0.36	-5.12	-4.73	-1.61	-4.11	-4.55
YDL248W	COS7	4	2377	-0.51	-0.14	-0.71	-0.99	-0.06	-0.74	-0.26	-0.41	-0.7	-0.68	-0.44	-0.69	-0.45
YDR001C	NTH1	4	451344	-0.56	-0.33	-0.66	-0.53	-0.25	-0.61	-0.4	-0.07	-0.52	-0.47	-0.44	-0.47	-0.45
YDR002W	YRB1	4	453344	0.22	0.32	0.05	0.19	0.21	0.12	0.23	0.21	0.34	0.5	0.57	0.12	-0.08
YDR003W	RCR2	4	454435	0.69	0.56	0.79	0.59	0.34	0.88	0.36	0.64	0.68	0.85	0.63	0.42	0.44
YDR004W	RAD57	4	455889	0.27	0.15	0.32	0.26	0.57	0.37	0.31	0.47	0.49	0.59	0.39	0.24	0.28
YDR005C	MAF1	4	457466	0.34	0.48	0.33	0.51	0.5	0.43	0.18	0.61	0.79	0.79	0.63	0.11	0.13
YDR006C	SOK1	4	459891	-0.49	-0.45	-0.48	-0.02	0.19	-0.44	0.07	-0.29	-0.13	0.02	-0.16	0.02	0
YDR007W	TRP1	4	462176	-0.02	-0.04	-0.01	-0.05	-0.03	-0.09	-0.2	-0.02	-0.08	0.14	-0.09	-0.01	0.12
YDR008C		4	462424	0.08	-0.01	-0.14	0.1	-0.23	-0.12	-0.3	0.07	0.03	0.15	0.1	-0.3	-0.1
YDR009W	GAL3	4	464212	-0.12	-0.09	-0.16	-0.07	-0.02	-0.24	-0.14	0.05	-0.03	-0.12	-0.11	-0.15	-0.2
YDR010C		4	465214	0.26	0.11	0.41	0.55	-0.07	0.3	0.03	-0.98	0.36	-1.43	0.22	0.04	0.18
YDR011W	SNQ2	4	468168	0.43	0.35	0.46	0.4	0.66	0.53	0.36	0.38	0.37	0.31	0.43	0.25	0.35
YDR012W	RPL4B	4	472394	-0.16	-0.58	-0.05	0.16	-0.48	-0.14	-0.19	-0.6	-0.19	-0.83	-0.31	-0.31	-0.16
YDR013W	PSF1	4	473467	0.17	0.23	0.26	0.12	0.29	0.06	-0.08	0.04	0.02	0.13	0.16	-0.22	-0.08
YDR014W	RAD61	4	475014	0.26	0.34	0.29	0.23	0.67	0.31	-0.28	0.14	0.32	0.39	0.1	-0.2	-0.19
YDR015C		4	478076	0.36	0.29	0.36	0.21	0.36	0.35	0.27	0.46	0.17	0.48	0.08	0.26	0.34
YDR016C	DAD1	4	478613	0.06	0.08	0.03	0.05	0.19	-0.06	-0.05	0.19	-0.21	0	-0.02	-0.09	0.02
YDR017C	KCS1	4	480688	0.55	0.48	0.59	0.57	0.76	0.72	0.43	0.65	0.78	0.86	0.81	0.3	0.26
YDR018C		4	483262	-0.21	-0.3	-0.26	-0.11	0.37	-0.24	-0.01	-0.04	0.04	0.14	-0.04	-0.02	-0.36
YDR019C	GCV1	4	484761	0.14	0.15	0.3	-0.13	-0.13	0.22	-0.15	0.06	-0.07	0.01	0.01	-0.13	-0.18
YDR020C		4	486092	0.63	0.49	0.73	0.45	0.55	0.8	0.32	0.29	0.6	0.61	0.62	0.27	0.38
YDR021W	FAL1	4	487400	0.13	0.24	0.08	0.35	0.97	0.21	0.34	-0.02	0.36	0.42	0.29	0.09	-0.52
YDR022C	CIS1	4	488364	0.57	0.56	0.61	0.33	0.38	0.68	0.15	0.3	0.31	0.62	0.55	0.27	-0.01
YDR023W	SES1	4	490199	0.49	0.44	0.61	0.29	0.48	0.55	0.23	0.51	0.46	0.58	0.57	0.18	0.16
YDR024W	FYV1	4	491256	0.3	0.16	0.43	0	0.21	0.42	0.03	0.08	0.04	0.01	0.19	0.07	0.04
YDR025W	RPS11A	4	491916	0.37	0.33	0.35	0.07	0.05	0.45	0.16	0.36	0.13	0.2	0.38	0.06	0.06
YDR026C		4	493409	0.83	0.85	0.87	0.55	0.75	1	0.66	0.96	0.71	0.97	0.87	0.68	0.46
YDR027C	VPS54	4	495980	0.19	0.31	0.27	-0.05	0.07	0.2	-0.11	0.44	0.16	0.42	0.09	-0.14	-0.15
YDR028C	REG1	4	499354	0	0.11	0.16	0.47	0.18	0	0.16	0.09	0	0.42	0.3	0.16	0
YDR029W		4	501254	0.19	0.22	0.08	0.06	2.41	0.12	0.03	0.2	0.1	0.3	0.29	-0.04	-0.2
YDR030C	RAD28	4	502510	-0.27	-0.33	-0.29	0	0.93	-0.33	0.16	-0.18	-0.07	-0.61	-0.11	0.04	0.25
YDR031W		4	503677	0.04	-0.31	0.06	0.06	-0.01	0	-0.36	-0.66	-0.23	-0.99	0.12	-0.17	0.01
YDR032C	PST2	4	504394	0.34	-0.59	0.43	0.19	0.47	0.36	0	-1.22	-0.12	-1.1	0.05	0	0
YDR033W	MRH1	4	508625	-0.07	0.07	0.06	0.13	0.13	0.09	-0.1	0.33	0.16	0.28	0.25	-0.36	-0.09
YDR034C	LYS14	4	510920	0	-0.03	-0.1	0.18	-0.05	-0.23	-0.27	0.1	0.17	0.2	0.07	-0.06	-0.02
YDR034C-A		4	520601	-0.22	-0.24	0.23	-0.41	0.16	0.33	-0.05	-0.44	0.07	0.24	-0.01	-0.11	-0.04
YDR034W-B		4	521388	0.08	-0.04	-0.01	-0.1	0.1	0.09	0.01	-0.16	0.01	-0.01	0.15	-0.08	-0.08
YDR035W	ARO3	4	522369	-0.34	-0.29	-0.16	-0.41	-0.18	-0.24	-0.54	-0.27	-0.42	-0.27	-0.43	-0.43	-0.29
YDR036C	EHD3	4	523959	0.18	0.16	0.14	-0.23	0.19	0.1	-0.06	0.04	-0.22	-0.25	-0.68	-0.12	0.03
YDR037W	KRS1	4	526324	-0.28	-0.36	-0.52	-0.33	-0.54	-0.52	-0.69	-0.27	-0.55	-0.58	-0.64	-0.6	-0.54
YDR038C	ENA5	4	529056	-0.86	-0.71	-1.19	-1.17	-1.12	-1.19	-1.66	-1.73	-1.36	-1.69	-1.4	-1.66	-1.8
YDR039C	ENA2	4	532941	-0.84	-0.64	-1.05	-1.05	-1.1	-1.07	-1.57	-1.47	-1.14	-1.41	-1.1	-1.42	-1.27
YDR040C	ENA1	4	536826	-0.98	-0.84	-1.06	-1.25	-1.16	-1.08	-1.83	-1.76	-1.18	-1.66	-1.29	-1.88	-1.72
YDR041W	RSM10	4	540105	-0.98	-0.93	-1.32	-0.52	0.65	-1.21	0	-0.71	-0.77	-0.62	-0.68	0.11	-0.3
YDR042C		4	540899	-0.23	-0.1	-0.37	-0.37	1.57	-0.28	-0.18	-0.18	0	-0.11	0.01	-0.38	-0.67
YDR043C	NRG1	4	543019	0.51	0.34	0.63	0.64	0.31	0.63	0.25	0.19	0.44	0.3	0.59	0.33	0.27
YDR044W	HEM13	4	547133	-0.12	-0.03	0.04	-0.15	0.07	0.05	-0.1	0.06	0.13	-0.07	-0.02	-0.13	0.02
YDR045C	RPC11	4	548142	0.28	0.17	0.34	0.18	0.22	0.39	0.06	0.2	0.14	0.15	0.4	-0.12	-0.16
YDR046C	BAP3	4	549667	0.32	0.21	0.23	0.3	0.07	0.34	0.12	0.09	0.45	-0.14	0.31	0.07	-0.1
YDR047W	HEM12	4	552402	0.13	0.12	0.24	0.4	0.33	0.05	0.02	0.42	0.45	0.51	0.46	0.08	0.06
YDR048C		4	553239	0.32	0.15	0.29	0.13	1.85	0.34	0.58	0.32	0.26	0.4	0.3	0.39	0.37
YDR049W		4	554201	0.4	0.4	0.4	0.45	1.07	0.58	0.43	0.39	0.5	0.67	0.54	0.28	0.2
YDR050C	TPI1	4	556097	0.45	0.39	0.32	0.63	0.26	0.53	0.21	0.32	0.59	0.46	0.53	0.07	-0.15
YDR051C		4	557556	0.48	0.52	0.71	0.62	0.39	0.65	0	0.51	0.82	0.76	0.62	0.06	-0.05
YDR052C	DBF4	4	559566	0.1	0.21	0.17	0.16	0.54	0.26	0.31	0.55	0.44	0.53	0.18	0.24	0.31
YDR054C	CDC34	4	561881	0.67	0.84	0.77	0.45	0.42	0.77	0.25	0.68	0.97	0.57	0.65	0.33	0.43
YDR055W	PST1	4	564192	-0.27	-0.39	-0.13	-0.27	0.11	-0.34	-0.15	-0.02	-0.16	-0.14	-0.3	0.09	-0.08
YDR056C		4	565329	0	-0.13	-0.05	-0.12	0.4	-0.07	0.04	0.01	0.02	-0.02	-0.04	-0.07	-0.25
YDR057W	YOS9	4	566739	0.24	0.37	0.46	0.08	0.15	0.28	-0.31	0.27	0.16	0.13	0.12	-0.34	-0.21
YDR058C	TGL2	4	568211	0.43	0.46	0.56	0.44	0.56		-0.04	0.09	0	-0.01	0.44	-0.01	-0.11
YDR059C	UBC5	4	569500	0.68	0.55	0.77	0.51	0.3	0.98	0.24	-0.28	0.78	-0.37	0.38	0.51	0.52
YDR060W	MAK21	4	572184	-0.16	0	-0.12	0.04	0.12	-0.14	-0.45	0.17	-0.01	-0.05	0.01	-0.33	-0.37
YDR061W		4	574970	-0.08	-0.12	0.02	-0.2	0.03	-0.08	-0.19	0.15	-0.17	-0.07	-0.18	-0.1	-0.1
YDR062W	LCB2	4	577313	0.5	0.53	0.6	0.33	0.27	0.62	0.19	0.64	0.41	0.5	0.36	0.27	0.2
YDR063W		4	578885	0.53	0.53	0.68	0.46	0.52	0.81	0.19	0.6	0.53	0.59	0.32	0.22	0.26
YDR064W	RPS13	4	579953	0.27	-0.01	0.25	-0.26	0.26	0.36	-0.17	0.27	0.06	0.03	-0.14	-0.16	-0.04
YDR065W		4	581233	-0.19	-0.09	-0.05	-0.12	0.41	-0.06	-0.09	-0.22	0.08	0.02	-0.16	-0.1	-0.42
YDR066C		4	582201	0.42	0.52	0.52	0.35	0.2	0.45	-0.16	0.4	0.25	0.44	0.37	-0.24	-0.34
YDR067C		4	583126	0.23	0.07	0.24	-0.1	1.64	0.12	-0.06	0.27	-0.05	0.13	0.22	-0.08	-0.5
YDR068W	DOS2	4	584177	-0.28	-0.12	-0.23	-0.51	0.64	-0.29	0.01	-0.01	-0.34	-0.29	-0.44	-0.29	-0.39
YDR069C	DOA4	4	586327	0.21	0.23	0.32	0.24	2.14	0.35	0.45	0.31	0.46	0.55	0.34	0.1	0
YDR071C	PAA1	4	589112	0.3	0.17	0.28	-0.06	1.47	0.12	-0.04	0.34	0.05	0.11	0.26	-0.06	-0.42
YDR072C	IPT1	4	590550	-0.01	-0.15	0.14	-0.31	0.08	0.09	-0.11	0.37	0.14	0.12	0.01	-0.13	-0.11
YDR073W	SNF11	4	592690	0.77	0.38	0.78	0.36	0.45	0.84	0.5	0.41	0.61	0.62	0.77	0.5	0.6
YDR074W	TPS2	4	595235	0	0.46	0	0.69	0		0	0	0	0.73	0.56	0.29	0.22
YDR075W	PPH3	4	597616	0.6	0.55	0.73	0.26	0.53	0.66	0.1	0.57	0.37	0.46	0.43	0.07	-0.11
YDR076W	RAD55	4	599075	0.12	0.14	0.29	-0.26	0.6	0.28	-0.1	0.48	0.13	0.07	-0.03	-0.11	-0.11
YDR077W	SED1	4	601298	0.67	0.67	0.61	0.26	0.42	0.74	0.5	-0.09	0.57	0.28	0.58	0.51	0.88
YDR078C	SHU2	4	602530	0.52	0.6	0.72	0.52	0.48	0.58	0.03	0.03	0.34	0.31	0.44	0.1	0.17
YDR079W	PET100	4	603228	0	0	0	-0.22	0	0	0	0	0	0	-0.22	0	0
YDR080W	VPS41	4	605494	0.43	0.39	0.6	0.37	0.48	0.73	0.02	0.27	0.88	0.69	0.63	0.01	0.09
YDR082W	STN1	4	611180	0.57	0.59	0.76	0.52	0.46	0.57	0.28	0.2	0.45	0.65	0.48	0.43	0.41
YDR084C	TVP23	4	613701	0.1	0.23	0.17	-0.14	0.07	0.25	-0.21	0.18	-0.24	-0.02	-0.05	0.05	0.01
YDR085C	AFR1	4	615216	0	0	0	0	0	0	0	0	0	0	0	0	0
YDR086C	SSS1	4	617046	0.07	0.12	0.15	0.1	-0.16	0.01	-0.32	-0.15	0.07	0.02	-0.03	-0.29	-0.24
YDR087C	RRP1	4	617885	0.43	0.45	0.42	0.1	0.05	0.48	0.09	0.4	0.52	0.28	0.22	0.11	0.13
YDR088C	SLU7	4	619068	0.32	0.45	0.44	0.13	0.34	0.52	-0.02	0.48	0.19	0.38	0.23	0.1	0.16
YDR089W		4	623413	0.41	0.52	0.6	0.11	0.97	0.62	0.16	0.52	0.32	0.5	0.18	0.06	0.31
YDR090C		4	625529	0	0	0	0.23	0	0	0.03	0	0	0	0.04	0.04	-0.15
YDR092W	UBC13	4	630237	0.04	0.03	0.16	-0.26	-0.08	0.22	-0.2	0.18	-0.01	-0.05	-0.16	-0.14	-0.11
YDR093W	DNF2	4	633698	-0.23	-0.37	-0.21	-0.18	-0.58	0	-0.35	-0.8	-0.26	-0.23	-0.28	-0.44	-0.68
YDR094W		4	636004	-0.16	-0.02	-0.26	0.02	-0.43	-0.41	-0.15	-0.34	-0.38	-0.58	-0.14	-0.2	-0.41
YDR095C		4	636319	0.08	-0.05	-0.12	-0.42	0.14	-0.21	0.31	-0.43	-0.69	-0.52	-0.28	0.29	0.11
YDR096W	GIS1	4	638478	0.16	0.13	0.18	0.34	0.08	0.18	-0.03	0.14	0.3	0.48	0.3	0.14	0.03
YDR097C	MSH6	4	641970	-0.03	0.07	0.13	0.11	0.24	0.18	-0.18	0.21	0.36	0.4	0.02	-0.1	0.2
YDR098C	GRX3	4	644603	-0.26	-0.28	-0.22	-0.22	-0.07	-0.33	-0.38	-0.1	-0.31	-0.25	-0.35	-0.33	-0.41
YDR099W	BMH2	4	654014	0.17	0	0.09	0.04	0.06	-0.02	0.13	0.12	-0.15	0.08	0.05	0.29	-0.04
YDR100W	TVP15	4	655225	0.56	0.33	0.63	0.14	0.38	0.69	0.28	0.44	0.3	0.4	0.46	0.3	0.34
YDR101C	ARX1	4	656573	0.01	0.11	0.24	-0.01	0.05	0.26	-0.16	0.19	0.13	0.2	0.2	-0.4	-0.08
YDR102C		4	657811	-0.15	-0.03	-0.04	-0.07	1.65	-0.31	1.14	0.04	-0.29	-0.05	-0.09	1.08	0.57
YDR103W	STE5	4	659723	0	0.13	0	0.27	0.09	0	0.14	0.02	0.11	0.13	0.2	0.36	0.12
YDR104C	SPO71	4	663038	0	0.3	0.3	0.23	0	0.2	0	0.35	0.33	0.52	0.28	-0.14	-0.1
YDR105C	TMS1	4	666056	0	0	0	0.29	0	0	0	0	0	0	0	0.1	0
YDR107C		4	670022	0.56	0.4	0.29	0.38	0.28	0.48	0.25	0.42	0.75	0.74	0.35	0.21	0.24
YDR108W	GSG1	4	672314	0.22	0.24	0.28	0.43	0.59	0.36	0.23	0.6	0.43	0.52	0.45	0.27	0.41
YDR109C		4	674590	0	0	0	0	0	0	0	0	0	0	0	0	0
YDR111C		4	678999	0.37	0.26	0.28	0.3	0.25	0	0	0.52	0.22	0.25	0.32	0	0.12
YDR112W		4	679695	0.44	0.55	0.38	0.34	0.34	0.45	0.12	0.71	0.42	0.59	0.35	0.34	0.45
YDR113C	PDS1	4	681053	-0.04	-0.02	-0.02	0.07	0.26	0.02	0.08	0.14	-0.09	0	-0.14	0.02	0.13
YDR114C		4	682072	0	0.32	0	0.49	0.11	0	0	0	0	0.23	0.32	0.1	-0.01
YDR115W		4	682330	0.47	0.12	0.36	0.02	0.19	0.32	0.3	0.25	-0.02	0.25	0.13	0.25	0.28
YDR116C	MRPL1	4	683149	-0.07	-0.11	-0.14	-0.05	-0.14	-0.13	-0.07	-0.05	0.03	0.09	-0.06	-0.22	-0.08
YDR117C	TMA64	4	684791	0.14	0.11	0.1	0.37	0.13	0.12	0.21	0.1	0.21	0.13	0.2	0.2	0.2
YDR118W	APC4	4	686858	0	0.22	0.16	0.56	0.12		0	0	0	0.18	0.21	0.22	0
YDR119W		4	689377	0.09	0.21	0.25	0.23	0.24	0.24	-0.13	0.39	0.43	0.63	0.25	-0.14	0.2
YDR121W	DPB4	4	693877	0.54	0.12	0.72	0.26	0.09	0.86	0.33	-0.05	0.5	-0.69	-0.01	0.37	0.62
YDR122W	KIN1	4	696294	0.46	0.4	0.45	0.4	0.31	0.74	0.34	0.4	0.52	0.53	0.3	0.16	0.16
YDR123C	INO2	4	699008	0.63	0.53	0.71	0.33	0.24	0.73	0.36	-0.66	0.43	-0.48	0.57	0.42	0.37
YDR124W		4	700799	0.26	0.25	0.4	0.25	0.41	0.44	0.09	0.36	0.54	0.52	0.33	0.05	0.11
YDR125C	ECM18	4	702074	0.59	0.62	0.78	0.37	0.27	0.91	0.03	0.45	0.65	0.87	0.64	-0.01	0.22
YDR126W	SWF1	4	703736	0	0	0	0	0	0	0	0	0	0	0	0	0
YDR127W	ARO1	4	706864	-0.2	-0.09	-0.29	0.01	-0.03	-0.18	0.02	0.25	0.33	0.26	0.06	0.04	0.02
YDR128W		4	711269	0.28	0.15	0.35	0.16	0.26	0	0	0.57	0	0.32	0.2	0	0
YDR130C	FIN1	4	716181	0	0.26	0	0.27	0.05	0	0.12	0.11	0.01	0.3	0.17	0.06	-0.06
YDR132C		4	719556	-0.34	-0.42	-0.29	-0.31	0.22	-0.27	-0.42	-0.51	-0.13	-0.09	-0.34	-0.62	-0.36
YDR133C		4	721126	0	0	0	0	0	0	0	0	0	0	0	0	0
YDR134C		4	721273	0.86	0.47	0.89	0.45	0.12	0.51	0.24	-0.86	0.09	-0.9	0.17	0.26	0.27
YDR135C	YCF1	4	725274	-0.68	-0.41	-0.53	-0.2	0.08	-0.82	-0.54	-0.26	-0.58	-0.32	-0.29	-0.49	-0.82
YDR136C	VPS61	4	727994	0.42	0.56	0.54	0.37	0.62	0.58	0.35	0.46	0.36	0.58	0.25	0.43	0.6
YDR137W	RGP1	4	729251	0.53	0.69	0.71	0.3	0.6	0.81	0.23	0.41	0.28	0.5	0.28	0.18	0.52
YDR139C	RUB1	4	733768	0.56	0.52	0.58	0.4	0.54	0.57	-0.04	0.4	0.39	0.62	0.42	0.06	-0.23
YDR140W	MTQ2	4	734467	0.27	0.24	0.46	0.17	0.35	0.44	0.16	0.28	0.25	0.31	0.15	0.16	0.24
YDR141C	DOP1	4	737446	0.41	0.34	0.45	0.4	0.18	0.58	-0.02	0.27	0.32	0.56	0.4	0	-0.28
YDR142C	PEX7	4	741033	0	0	0	0	0	0	0	0	0	0	0	0	0
YDR144C	MKC7	4	745203	0	0	0	0	0	0	0	0	0	0	0	0	0
YDR145W	TAF12	4	747544	0	0	0	0	0	0	0	0	0	0	0	0	0
YDR146C	SWI5	4	749674	0.2	0.25	0.15	0.03	0.06	0.1	0.04	0.29	0.09	0.3	0.26	0.16	-0.19
YDR148C	KGD2	4	754367	0.42	-0.11	0.52	0.44	0.48	0.5	0.17	0.1	0.6	0.18	0.26	0.24	0.3
YDR149C		4	755905	0.43	0.49	0.55	0.33	0.45	0.65	0.26	0.5	0.33	0.46	0.43	0.17	0.4
YDR150W	NUM1	4	759748	0.58	0.53	0.74	0.35	0.62	0.84	0.41	0.4	0.5	0.59	0.55	0.41	0.56
YDR151C	CTH1	4	764663	0.42	0.42	0.51	0.26	0.35	0.57	0.06	0.4	1.05	0.43	0.23	-0.04	-0.06
YDR152W	GIR2	4	766101	0.08	0.08	0.16	0.08	0.5	-0.09	0.15	0.38	0.62	0.18	0.18	0.25	0.12
YDR153C	ENT5	4	767350	0.08	0.01	0.2	0.17	0.28	-0.01	0.23	0.19	0.29	0.22	0.19	0.07	0.14
YDR154C		4	768575	0.55	0.33	0.48	0.39	0.42	0.5	0.22	-0.82	0.34	-0.48	0.37	0.43	0.31
YDR155C	CPR1	4	768753	0.14	-0.04	-0.05	-0.15	-0.17	-0.02	-0.2	-0.91	0.44	-0.65	-0.22	-0.22	-0.4
YDR156W	RPA14	4	769728	-0.29	-0.67	-0.32	-1.28	0.91	-0.36	0	-1.36	-1.54	-1	-1.38	0	0
YDR157W		4	770128	-0.08	-0.08	0.13	-0.4	0.13	0.31	-0.16	-0.51	-0.44	-0.31	-0.5	-0.09	0.11
YDR159W	SAC3	4	773826	-0.07	-0.02	-0.09	-0.03	1.41	-0.1	0.87	-0.01	-0.1	0.06	0.07	0.74	0.56
YDR161W		4	779621	0.67	0.63	0.91	0.57	0.71	0.87	0.44	0.79	0.64	0.71	0.58	0.41	0.56
YDR162C	NBP2	4	780742	0.58	0.68	0.6	0.83	0.37	0.59	0.38	0.82	0.84	1.03	0.82	0.35	0.37
YDR163W	CWC15	4	781683	0.29	0.35	0.41	0.52	0.52	0.54	0.64	0.21	0.58	0.63	0.39	0.77	0.72
YDR164C	SEC1	4	783125	0.69	0.78	0.85	0.64	0.89	1.05	0.57	0.41	0.99	1.03	0.84	0.55	0.85
YDR165W	TRM82	4	785535	0.66	0.82	0.77	0.79	1.06	1	0.63	0.6	0.83	0.94	0.73	0.6	0.79
YDR166C	SEC5	4	787760	0.02	0.06	-0.04	0.2	1.02	0.09	-0.13	-0.33	0.13	0.15	0.17	-0.28	-0.64
YDR167W	TAF10	4	789756	0.75	0.73	0.67	0.65	0.48	0.76	0.56	0.76	0.77	0.89	0.67	0.6	0.48
YDR168W	CDC37	4	791085	0.51	0.54	0.54	0.51	0.72	0.63	0.24	0.88	0.57	0.85	0.59	0.12	0.22
YDR169C	STB3	4	793115	0.59	0.74	0.76	0.65	0.7	0.9	0.62	0.91	0.82	0.94	0.62	0.59	0.77
YDR170C	SEC7	4	799204	0.86	0.97	0.9	0.57	0.77	0.97	0.63	0.71	0.64	0.73	0.51	0.71	0.52
YDR170W-A		4	803853	-1.03	-1.16	-0.23	-1.05	-0.71	-0.28	-1.11	-0.81	-0.63	-0.46	-0.79	-1.4	-1.2
YDR171W	HSP42	4	807181	0.57	0.75	0.58	0.58	0.19	0.79	0.25	0.23	0.67	0.67	0.53	0.31	0.34
YDR172W	SUP35	4	809349	-0.06	0.11	0.07	0.03	0.04	0.12	-0.09	0.2	0.18	0.28	0.03	-0.2	0.09
YDR173C	ARG82	4	811095	0.5	0.57	0.64	0.64	0.39	0.73	0.2	0.67	0.68	0.86	0.55	0.15	0.42
YDR174W	HMO1	4	812477	0.44	0.43	0.34	0.68	0.46	0.31	0.38	0.12	0.65	0.76	0.69	0.44	0.46
YDR175C	RSM24	4	813669	0.04	0.09	0.18	0.28	0.34	0.38	0.13	0.39	0.13	0.44	0.14	0.05	0.1
YDR176W	NGG1	4	815503	0.26	0.24	0.31	0.2	0.43	0.37	0.04	0.4	0.3	0.54	0.41	0.05	0.29
YDR177W	UBC1	4	817198	0.09	0.26	0.09	0.2	0.57	0.13	0.15	0.45	0.33	0.4	0.32	0.11	0.41
YDR178W	SDH4	4	818219	-0.23	-0.13	0.21	-0.1	0.18		-0.13	0.01	0	-0.11	0.21	-0.33	-0.12
YDR179C	CSN9	4	818949	0.33	0.34	0.44	0.4	0.61	0.4	0.13	0.09	0.56	0.65	0.56	0.26	0.14
YDR179W-A		4	820125	0.11	0.1	0.13	0.25	0.49	0.14	-0.17	0.03	0.12	0.53	0.23	-0.34	-0.17
YDR180W	SCC2	4	823532	0.1	0.12	0.16	0.1	0.2	0.12	-0.29	-0.11	0.08	0.3	0.11	-0.25	-0.29
YDR181C	SAS4	4	826629	0.42	0.43	0.36	0.35	0.49	0.46	-0.01	0.5	0.32	0.56	0.28	-0.21	0.14
YDR182W	CDC1	4	828316	0.01	0.05	-0.12	-0.09	0.03	-0.11	-0.35	-0.03	0.11	0.1	-0.06	-0.3	-0.45
YDR183W	PLP1	4	829928	-0.03	0.04	0.24	0.19	0.19	0.16	-0.32	-0.12	0.22	0.33	0.23	-0.34	-0.47
YDR184C	ATC1	4	831068	0.45	0.54	0.59	0.35	0.32	0.65	-0.34	-0.09	0.49	0.69	0.47	-0.07	0.12
YDR185C		4	832200	0.69	0.63	0.68	0.63	0.98	0.96	0.73	0.9	0.86	0.8	0.64	0.67	0.92
YDR186C		4	834172	0.78	-0.14	0.65	0.83	0.52	0.85	0.44	-0.32	0.9	-0.65	0.77	0.54	0.57
YDR187C		4	836484	0.37	-0.07	0	0.06	-0.13	-0.09	-0.13	-0.21	0.21	0.24	0.13	-0.04	-0.17
YDR188W	CCT6	4	837238	0.4	0.14	0.36	0.24	0.07	0.39	0.13	-0.85	0.28	-0.85	0.22	0.06	0.27
YDR189W	SLY1	4	839389	0.71	0.73	0.81	0.7	0.57	1.01	0.31	0.51	0.76	0.66	0.82	0.13	0.3
YDR190C	RVB1	4	841296	-0.48	-0.27	-0.61	-0.44	-0.18	-0.5	-0.38	-0.2	-0.34	-0.05	-0.19	-0.29	-0.37
YDR191W	HST4	4	842890	0.12	0.09	0.06	0.31	0.44	0.16	0.54	0.37	0.35	0.29	0.17	0.4	0.33
YDR192C	NUP42	4	844212	-0.18	-0.07	-0.13	-0.08	-0.14	-0.1	-0.13	-1.5	0.21	-1.65	0.1	-0.34	-0.09
YDR193W		4	844750	0.38	0.32	0.45	0.5	0.28	0.47	0.15	-0.8	0.45	-0.87	0.57	0.2	0.39
YDR194C	MSS116	4	846946	0.23	0.37	0.2	0.57	0.42	0.33	-0.07	0.31	0.59	0.69	0.52	-0.1	-0.18
YDR195W	REF2	4	849396	0.02	0.24	0.06	0.14	0.74	0.2	0.35	0.41	0.21	0.38	-0.13	0.21	-0.13
YDR196C		4	850633	0.14	0.49	0.54	0.09	0.43	0.38	0.03	0.31	0.42	0.57	0.35	-0.21	0.22
YDR197W	CBS2	4	851809	0.31	0.35	0.31	0.46	0.18	0.5	-0.27	0.27	0.45	0.67	0.34	-0.48	0.12
YDR198C		4	853249	0.26	0.25	0.26	0.28	0.64	0.24	0.05	0.64	0.42	0.57	0.28	-0.14	-0.18
YDR199W		4	854354	0.26	0.25	0.33	0.35	1.79	0.3	-0.12	0.24	0.41	0.31	0.4	-0.22	-0.64
YDR200C	VPS64	4	855183	-0.11	0.11	0.05	-0.06	1.26	0.01	-0.24	0.27	-0.1	0.23	-0.13	-0.35	-0.32
YDR201W	SPC19	4	856562	0.78	0.76	0.71	0.71	0.67	0.9	0.53	0.99	0.81	0.91	0.78	0.45	0.61
YDR202C	RAV2	4	857422	0.23	0.36	0.18	0.44	0.29	0.25	-0.04	0.3	0.47	0.5	0.41	-0.07	-0.03
YDR203W		4	857837	0.22	0.11	0.15	0.28	0.18	0.13	-0.05	0.31	0.2	0.34	0.2	-0.06	-0.18
YDR204W	COQ4	4	858637	0.31	0.41	0.26	0.2	0.5	0.22	0.26	0.73	0.2	0.42	0.23	0.39	0.57
YDR205W	MSC2	4	860430	-0.07	-0.08	-0.07	-0.16	0.76	-0.02	0.1	0.06	0.09	0.08	-0.05	-0.08	-0.17
YDR206W	EBS1	4	863378	0.02	-0.1	-0.01	0.03	0.21	-0.05	-0.25	-0.37	0	-0.22	-0.02	-0.22	-0.18
YDR207C	UME6	4	866264	0.1	0.06	0.2	0.25	0.35	0.22	0.04	0.01	0.11	0.24	0.05	0.06	0.25
YDR208W	MSS4	4	869390	0.22	0.05	0.15	0.24	0.32	0.06	0.08	0.24	0.22	0.41	0.25	0.06	-0.08
YDR209C		4	871239	0.31	0.41	0.42	0.36	0.72	0.52	0.3	0.45	0.6	0.7	0.52	0.41	0.62
YDR210W		4	871184	0	0.39	0.2	0.47	0.6		0.37	0.54	0	0.54	0.38	0.49	0.15
YDR211W	GCD6	4	885793	0	0.09	0.12	0.34	0.08		0.19	0.05	0.28	0.19	0.18	0.07	0.03
YDR212W	TCP1	4	888068	0.23	0.07	0.22	0.13	0.3	0.29	0.14	0.45	0.24	0.46	0.25	0.05	0.16
YDR213W	UPC2	4	891118	0.13	0.19	0.18	0.3	0.26	0.29	0.14	0.28	0.28	0.41	0.19	-0.07	0.08
YDR214W	AHA1	4	893398	0	-0.06	-0.33	0.3	-0.16		-0.31	-0.55	0	0.05	0.29	-0.19	-0.57
YDR215C		4	894306	0.38	0.47	-0.05	0.54	0.34	-0.12	0.03	0.09	0	0.41	0.5	0.2	0.09
YDR216W	ADR1	4	897016	0.15	0.15	0.19	0.08	0.62	0.18	-0.36	0.12	-0.02	0.21	0.19	-0.36	-0.13
YDR217C	RAD9	4	901511	0.12	0.17	0.24	0.1	0.52	0.25	0.03	0.24	0.17	0.32	0.14	-0.07	0.06
YDR218C	SPR28	4	904412	0.48	0.54	0.5	0.41	0.63	0.53	0.32	0.61	0.59	0.77	0.64	0.23	0.12
YDR219C	MFB1	4	906149	0.44	0.51	0.53	0.4	0.43	0.58	0.01	0.33	0.49	0.57	0.58	0.04	-0.04
YDR220C		4	907142	-0.32	-0.28	-0.36	-0.18	0.75	-0.45	0.51	-0.26	-0.13	-0.13	-0.14	0.47	0.33
YDR221W	GTB1	4	908380	0.07	0.11	-0.08	-0.35	-0.04	-0.06	-0.18	-0.05	-0.09	0.28	-0.01	-0.16	0.1
YDR222W		4	910673	0.69	0.73	0.59	0.87	0.8	0.62	0.42	0.79	0.82	1.04	0.87	0.39	0.31
YDR223W	CRF1	4	912796	-0.42	-0.38	-0.48	-0.13	0.02	-0.54	-0.23	0.11	-0.15	-0.01	-0.21	-0.28	-0.47
YDR224C	HTB1	4	914510	0.51	0.42	0.86	0.64	0.64	0.74	0.27	0.79	0	0.95	0.71	0.31	0.33
YDR225W	HTA1	4	915725	0.21	0.23	0.16	0.33	0.29	0.29	0.19	0.4	0.43	0.45	0.35	0.05	0.19
YDR226W	ADK1	4	916816	0.53	0.5	0.47	0.58	0.57	0.38	0.37	0.6	0.66	0.72	0.68	0.46	0.35
YDR227W	SIR4	4	919605	0.39	0.38	0.4	0.41	0.33	0.44	0.21	0.36	0.26	0.38	0.35	0.31	0.3
YDR228C	PCF11	4	922862	0.15	0.2	0.21	0.17	1.09	0.22	0.16	0.21	0.39	0.21	0.1	0.15	0.11
YDR229W	IVY1	4	925461	0.22	0.3	0.14	0.13	0.44	0.22	0.17	0.42	0.28	0.36	0.31	0.14	0.39
YDR230W		4	926392	0		0	0	0	-2.05	0	0	0	0	-0.75	-1.22	-1.37
YDR231C	COX20	4	926597	-1.67	-1.42	-1.48	-1.23	-1.68	-1.73	-1.54	-1.58	-1.64	-1.5	-1.71	-1.5	-1.63
YDR232W	HEM1	4	928271	0.25	-0.24	0.32	-0.06	-0.05	0.32	-0.17	-0.95	-0.15	-0.85	-0.17	-0.17	0.14
YDR233C	RTN1	4	929909	0.6	0.59	0.72	0.74	0.52	0.85	0.49	0.54	0.77	0.55	0.73	0.33	0.78
YDR234W	LYS4	4	932165	-0.05	-0.38	-0.09	-0.19	-0.1	-0.16	-0.13	-0.73	-0.12	-0.53	-0.3	-0.26	-0.24
YDR235W	PRP42	4	934317	0.13	0.15	0.12	0.47	1.44	0.17	0.6	0.03	0.47	0.7	0.37	0.45	-0.17
YDR236C	FMN1	4	935560	-0.13	-0.08	-0.26	0.01	0.69	-0.21	0.06	0.16	0.12	0.09	-0.02	-0.11	-0.04
YDR237W	MRPL7	4	937050	0.03	0.08	0.05	0.16	0.41	-0.09	0.17	0.25	0.18	0.42	0.28	0.08	0.18
YDR238C	SEC26	4	939351	0.31	0.43	0.37	0.45	0.53	0.48	0.31	0.67	0.55	0.71	0.42	0.24	0.34
YDR239C		4	942234	0.45	0.52	0.42	0.81	0.74	0.65	0.59	0.61	0.71	0.73	0.47	0.43	0.53
YDR240C	SNU56	4	944409	-0.36	-0.2	-0.34	-0.09	0.91	-0.28	-0.48	-0.13	-0.02	0.01	-0.19	-0.61	-0.56
YDR241W	BUD26	4	945290	0.36	0.24	0.3	0.5	0.58	0.45	0.25	0.36	0.5	0.54	0.45	0.27	0.08
YDR242W	AMD2	4	947627	-0.4	-0.3	-0.24	-0.13	0.33	-0.35	0	0.12	-0.11	0.07	-0.04	0.01	-0.04
YDR243C	PRP28	4	949397	0.16	0.19	0.37	0.34	0.63	0.27	0.16	0.63	0.53	0.58	0.42	0.15	0.31
YDR244W	PEX5	4	951478	0.11	0.31	0.2	0.22	0.68	0.28	0.07	0.47	0.5	0.42	0.27	0.01	0.19
YDR245W	MNN10	4	953386	-0.73	-0.5	-0.89	-0.59	0.36	-0.9	-0.24	-0.23	-0.42	-0.35	-0.26	-0.17	-0.37
YDR246W	TRS23	4	954613	-0.2	-0.07	-0.21	-0.08	-0.06	-0.27	-0.23	-0.1	-0.03	-0.31	-0.13	-0.06	-0.16
YDR247W	VHS1	4	956701	0.72	0.38	0.71	0.66	0.62	0.88	0.53	0.57	1.02	0.92	0.82	0.32	0.47
YDR248C		4	958044	0.41	0.33	0.36	0.53	0.47	0.46	0.26	0.39	0.57	0.64	0.47	0.26	0.35
YDR249C		4	959237	0	0.11	0	0.44	0	0	0	0	0	0	0	0	0
YDR250C		4	960219	-0.35	-0.18	-0.36	-0.58	-0.09	-0.36	-0.48	-0.2	-0.23	-0.39	-0.52	-0.32	-0.44
YDR251W	PAM1	4	961856	0.23	0.42	0.23	0.27	0.21	0.26	0.2	0.16	0.28	0.27	0.44	0.16	0.29
YDR252W	BTT1	4	963632	0.16	0.21	0.16	0.2	0.4	0.19	0.22	0.31	0.24	0.37	0.26	0.03	-0.02
YDR253C	MET32	4	964273	0.48	0.63	0.57	0.45	0.39	0.45	0.13	0.33	0.66	1	0.46	0.19	0.29
YDR254W	CHL4	4	965797	0.22	0.23	0.23	0.13	1.05	0.3	0.53	0.03	0.47	0.53	0.28	0.19	-0.12
YDR255C	RMD5	4	967185	0.41	0.53	0.45	0.42	0.47	0.59	-0.05	0.45	0.72	0.87	0.44	0.03	0.27
YDR256C	CTA1	4	968902	-0.38	-0.34	-0.39	-0.18	0.15	-0.44	-0.26	-0.1	-0.18	-0.03	-0.23	-0.31	-0.54
YDR257C	SET7	4	970728	0.42	0.43	0.5	0.3	0.35	0.46	-0.15	0.61	0.59	0.77	0.37	-0.14	-0.11
YDR258C	HSP78	4	973021	0	0.03	0	0.04	0.84	0.04	0.31	0.16	0.26	0.45	0.12	0.17	0.28
YDR259C	YAP6	4	975202	0.43	0.51	0.51	0.55	0.72	0.57	0.05	0.58	0.88	0.94	0.6	0.3	0.54
YDR260C	SWM1	4	976969	0.76	0.73	0.91	0.78	0.58	0.68	0.44	0.25	0.68	0.77	0.65	0.63	0.52
YDR261C	EXG2	4	978361	0.49	0.44	0.53	0.37	0.48	0.47	0.24	0.53	0.38	0.51	0.25	0.38	0.32
YDR262W		4	993539	0.26	-0.22	0.31	-0.49	0.16	0.37	-0.55	0.39	0.03	0.21	-0.4	-0.13	0.25
YDR263C	DIN7	4	994884	0.36	0.4	0.42	0.39	0.19	0.28	-0.09	0.34	0.37	0.53	0.3	-0.04	-0.15
YDR264C	AKR1	4	997172	0.22	0.32	0.31	0.03	0.36	0.33	0.14	0.52	0.2	0.32	0.06	0.09	0.41
YDR265W	PEX10	4	999366	-0.54	-0.37	-0.55	-0.24	0.41	-0.75	-0.4	-0.08	-0.31	-0.21	-0.46	-0.38	-0.62
YDR266C		4	1001059	0.06	0.15	0.11	-0.1	0.24	0.09	-0.04	0.51	0.09	0.18	-0.06	-0.08	0.21
YDR267C	CIA1	4	1003002	-0.21	-0.13	-0.18	-0.28	-0.29	-0.23	-0.41	0.02	0.17	0.15	-0.12	-0.34	-0.31
YDR268W	MSW1	4	1004569	-0.11	0.01	-0.07	-0.39	-0.09	-0.07	-0.42	0.23	0.02	0.13	-0.06	-0.43	-0.14
YDR269C		4	1005822	0.12	0.35	0.1	-0.05	0.21	0.09	0.06	0.17	0.36	0.45	0.22	-0.08	0.03
YDR270W	CCC2	4	1007178	0.14	0.45	0.15	-0.07	0.27	0.16	0.21	0.39	0.4	0.59	0.33	0.08	0.32
YDR271C		4	1008576	-0.39	-0.1	-0.54	-0.23	-0.07	-0.51	-0.01	-0.46	0.22	0.29	0.09	0	-0.05
YDR272W	GLO2	4	1009418	0.74	0.77	0.82	0.67	0.76	0.94	0.55	1.07	0.84	0.91	0.73	0.5	0.45
YDR273W	DON1	4	1010720	0.31	0.49	0.41	0.31	0.49	0.36	0.17	0.23	0.18	0.2	0.27	0.17	0.05
YDR274C		4	1011770	-0.02	-0.72	-0.01	0.24	0	-0.17	-0.05	-0.45	-0.32	-1.68	-0.42	0.1	-0.15
YDR275W	BSC2	4	1012601	0.75	-0.27	0.75	0.69	0.19	0.44	0.09	-1.01	-0.06	-1.45	-0.53	0.19	0.21
YDR276C	PMP3	4	1013555	0.38	-0.04	0.3	0.27	0.11	0.13	-0.09	-0.71	-0.13	-0.88	-0.28	0.15	0.25
YDR277C	MTH1	4	1015047	0.12	0.08	-0.02	-0.05	0.14	0.06	-0.09	0.37	0.14	0.22	0.06	-0.07	-0.08
YDR278C		4	1017155	0.21	0.35	0.15	0.26	0.23	0.07	0	0.09	0.25	0.16	0.28	0.16	-0.08
YDR279W	RNH202	4	1019890	-1.03	-0.82	-1.03	-0.89	0.39	-1.17	-0.49	-0.49	-1	-0.81	-0.82	-0.58	-0.83
YDR280W	RRP45	4	1021201	-0.12	0.01	-0.03	-0.19	0.1	0.14	-0.33	-0.1	-0.11	-0.01	-0.26	-0.29	-0.05
YDR281C	PHM6	4	1022160	0.2	0.33	0.22	0.13	0.08	0.28	-0.23	0.21	0.37	0.46	0.53	0.22	0.16
YDR282C		4	1024129	-0.23	-0.05	-0.42	-0.08	0.75	-0.3	-0.22	-0.18	0.35	0.21	-0.03	-0.58	-0.63
YDR283C	GCN2	4	1027555	0.09	0.25	0.14	0.33	0.23	-0.03	-0.08	0	0.16	0.28	0.38	-0.08	-0.09
YDR284C	DPP1	4	1030980	-0.42	-0.37	-0.4	-0.23	0.25	-0.27	-0.41	-0.06	0.04	0.14	-0.08	-0.31	-0.14
YDR285W	ZIP1	4	1033745	-0.58	-0.25	-0.62	-0.15	-0.11	-0.73	-0.13	-0.3	-0.05	0.19	0.2	-0.1	-0.12
YDR286C		4	1035399	0.14	0.41	0.15	0.32	0.53	0.53	0.14	-0.2	0.76	0.6	0.46	-0.09	-0.13
YDR287W		4	1036430	-0.58	-0.38	-0.49	-0.51	-0.19	-0.59	-0.48	-0.79	-0.14	-0.46	-0.34	-0.59	-0.41
YDR288W	NSE3	4	1037646	-0.27	-0.13	-0.26	-0.25	0.1	-0.34	-0.48	0.02	-0.09	0.16	-0.01	-0.57	-0.31
YDR289C	RTT103	4	1038890	-0.33	-0.03	-0.3	0.02	0.66	-0.25	-0.18	-0.24	0	0.12	0.1	-0.3	-0.47
YDR290W		4	1039530	-0.38	-0.08	-0.31	0.11	-0.03	-0.56	-0.25	-0.24	0.08	-0.09	-0.14	-0.5	-0.59
YDR291W		4	1041340	-0.64	-0.39	-0.56	-0.29	-0.66	-0.68	-0.33	-0.21	0.1	-0.07	-0.18	-0.56	-0.65
YDR292C	SRP101	4	1044074	0.07	0.25	0.25	0.32	0.31	0.43	-0.1	-0.02	0.26	0.44	0.22	-0.21	0.05
YDR293C	SSD1	4	1047512	-0.14	0.03	-0.1	0	-0.07	-0.08	-0.36	-0.03	-0.03	0.18	0.05	-0.38	-0.24
YDR294C	DPL1	4	1051339	-0.3	-0.06	-0.45	0.11	-0.45	-0.51	-0.13	-0.45	-0.09	-0.21	-0.34	-0.22	-0.27
YDR295C	HDA2	4	1053631	0.23	0.43	0.21	0.3	0.28	0.2	0.07	0.45	0.22	0.42	0.24	0.12	-0.12
YDR296W	MHR1	4	1055548	0.24	0.19	0.29	0.51	0.17	0.3	0.03	-0.42	0.4	-0.58	0.4	0.3	0.27
YDR297W	SUR2	4	1057071	-0.14	0.03	-0.12	-0.04	-0.07	-0.04	-0.11	0.1	-0.18	0.13	-0.11	-0.16	-0.11
YDR298C	ATP5	4	1058491	0.27	0.47	0.29	0.47	0.31	0.33	0.1	0.59	0.4	0.5	0.4	0.17	0.13
YDR299W	BFR2	4	1060425	0.43	0.47	0.62	0.57	0.18	0.62	0.04	0.23	0.38	0.61	0.55	0.07	0.04
YDR300C	PRO1	4	1062144	0.39	0.36	0.45	0.19	0.46	0.61	0.2	0.33	0.37	0.41	0.28	0.18	0.5
YDR301W	CFT1	4	1065384	-0.48	-0.48	-0.53	-0.26	0.04	-0.6	-0.3	-0.18	-0.41	-0.37	0.04	-0.19	-0.09
YDR302W	GPI11	4	1068056	0.25	0.42	0.19	0.23	0.5	0.2	-0.08	0.11	0.38	0.44	0.32	0.02	-0.12
YDR303C	RSC3	4	1070053	0.36	0.45	0.56	0.39	0.41	0.53	0.15	0.42	0.47	0.61	0.49	0.12	0.1
YDR304C	CPR5	4	1072214	-0.37	-0.19	-0.37	-0.28	0.01	-0.29	-0.04	0.11	-0.29	-0.17	-0.26	-0.17	0.06
YDR305C	HNT2	4	1073113	-0.53	-0.49	-0.65	-0.46	1.18	-0.52	-0.37	-0.33	-0.46	-0.49	-0.47	-0.25	-0.36
YDR306C		4	1074449	-0.57	-0.33	-0.73	-0.02	0.12	-0.54	-0.06	-0.13	-0.16	-0.05	-0.23	-0.11	-0.19
YDR307W		4	1076855	-0.15	0.01	-0.16	0.2	-0.28	-0.18	-0.04	-0.44	0	0.24	0.01	-0.36	0.01
YDR308C	SRB7	4	1078234	-0.35	-0.33	-0.36	-0.18	0.14	-0.37	-0.59	-0.28	-0.48	-0.12	-0.23	-0.61	-0.39
YDR309C	GIC2	4	1079619	0.25	0.47	0.3	0.21	0.26	0.46	0.18	0.47	0.28	0.64	0.5	0.11	0.35
YDR310C	SUM1	4	1082718	-0.1	0.02	-0.07	0.29	0.01	0.13	0	-0.02	0.22	0.51	0.3	0.12	0.03
YDR311W	TFB1	4	1086026	-0.09	0.2	-0.13	0.2	0.2	-0.09	0.06	0.37	0.08	0.25	0.12	-0.13	-0.12
YDR312W	SSF2	4	1088258	-0.32	-0.29	-0.45	0.12	-0.21	-0.27	-0.29	-0.19	-0.37	-0.13	-0.01	-0.5	-0.26
YDR313C	PIB1	4	1089646	0.22	0	-0.02	-0.28	0.12	0.02	-0.04	0.1	-0.01	-0.05	0.22	0.05	0.12
YDR314C		4	1091469	-0.15	-0.16	-0.5	-0.07	0.08	-0.4	-0.33	-0.37	-0.34	-0.11	0.22	-0.04	-0.19
YDR315C	IPK1	4	1093160	-0.06	-0.03	-0.07	-0.05	0.55	-0.11	-0.07	-0.1	0.07	-0.02	0.18	-0.01	-0.12
YDR316W	OMS1	4	1094467	0.43	0.19	0.29	0.07	0.39	0.41	0.17	-0.04	0.39	0.33	0.43	0.26	0.31
YDR317W	HIM1	4	1102803	-0.33	-0.23	-0.27	-0.54	0.99	-0.25	-0.15	-0.15	-0.31	-0.02	-0.21	-0.25	-0.37
YDR318W	MCM21	4	1104349	0.42	0.57	0.44	0.41	0.38	0.51	-0.02	0.29	0.4	0.57	0.43	0.05	-0.08
YDR319C		4	1105412	0.06	0.03	0.07	0.37	-0.11	-0.47	0.17	0.07	-0.06	-0.06	0.13	0.22	0.09
YDR320C	SWA2	4	1107095	-0.29	0.11	-0.24	0.5	0.17	-0.19	0.1	0.03	0	-0.24	0.19	0.19	0.12
YDR321W	ASP1	4	1109271	-0.38	-0.36	-0.35	0.01	-0.29	-0.31	-0.06	-0.17	-0.08	-0.16	0.03	-0.13	-0.1
YDR322C-A	TIM11	4	1112145	0.3	0.23	0.29	0.32	0.46	0.34	0.18	-0.01	0.35	0.41	0.33	0.29	0.29
YDR322W	MRPL35	4	1111137	-0.03	0.13	-0.27	0.16	-0.08	-0.57	0.01	-0.26	-0.03	0.03	0.14	0.16	-0.16
YDR323C	PEP7	4	1113250	-0.33	-0.06	-0.08	0.09	-0.37	-0.6	0.05	-0.22	-0.22	-0.12	-0.12	0.12	-0.05
YDR324C	UTP4	4	1115595	0.09	0.14	0.2	0.18	0.9	0.09	-0.07	-0.2	0.21	0.14	0.32	-0.06	-0.08
YDR325W	YCG1	4	1118674	-0.18	-0.22	-0.12	0.08	0.1	0.22	0.16	-0.53	0.42	0.65	0.59	0.02	-0.02
YDR326C		4	1122762	0.24	-0.17	-0.16	0.14	0.3	-0.53	-0.27	0.06	0.46	0.47	0.33	-0.38	-0.49
YDR327W		4	1125460	0.39	0.29	0.47	0.37	0.18	0.34	0.15	-0.79	0.39	0.27	0.61	0.14	0.3
YDR328C	SKP1	4	1125721	0.25	0	0	0.11	0		0	-0.36	0	0	0.35	0	0
YDR329C	PEX3	4	1126927	-0.28	-0.22	-0.28	-0.23	-0.12	-0.31	-0.44	0.07	-0.29	-0.08	-0.23	-0.55	-0.42
YDR330W	UBX5	4	1128618	-0.29	-0.38	-0.53	-0.08	-0.37	-0.66	-0.32	-0.51	-0.33	-0.35	0.13	-0.27	-0.64
YDR331W	GPI8	4	1130200	-0.45	-0.11	-0.39	0.01	-0.43	-0.3	-0.14	0.04	0.06	0.1	0.33	0.01	-0.41
YDR332W		4	1132030	-0.39	-0.33	-0.46	0.03	-0.26	-0.58	-0.21	-0.29	0	-0.35	0.09	-0.03	-0.35
YDR333C		4	1134340	-0.37	-0.34	-0.37	-0.12	-0.35	-0.5	-0.25	-0.46	-0.19	-0.03	0.31	-0.18	-0.24
YDR334W	SWR1	4	1138199	0.09	-0.06	0.2	0.26	0.11	0.15	0.11	0.11	0.4	-0.18	0.47	0.02	-0.01
YDR335W	MSN5	4	1142999	0.26	0.23	0.2	0.3	0.14	0.27	0.04	0.14	0.32	0.38	0.42	0.02	0.1
YDR336W		4	1145558	-0.13	-0.05	-0.52	0.53	0.18	-0.17	0	-0.24	0	-0.1	0.38	0.21	0
YDR337W	MRPS28	4	1146743	-0.13	-0.09	-0.13	0.29	0.08	-0.46	-0.01	0.05	-0.07	0.02	0.1	-0.06	-0.03
YDR338C		4	1148416	-0.32	0.16	-0.19	0	0	-0.78	0	0	0	0	0	0	0
YDR339C	FCF1	4	1150229	-0.69	-0.47	-0.69	-0.5	0.57	-0.86	0.31	-0.33	-0.23	-0.35	-0.34	0.3	0.27
YDR340W		4	1151026	-0.19	-0.16	0.01	-0.39	0.71	0	0.51	-0.15	0.18	0.02	-0.07	0.67	0.51
YDR341C		4	1152708	-0.35	-0.25	-0.33	-0.05	0.1	-0.45	0.17	-0.28	0.24	-0.08	0.19	-0.18	-0.32
YDR342C	HXT7	4	1155066	-0.37	0.38	-0.06	0.22	-0.18	0.01	-0.6	-0.3	-0.21	-0.14	-0.52	-0.45	-0.48
YDR343C	HXT6	4	1160458	0	-0.1	-0.47	0.34	0		0	0	0	0	0	0	0
YDR344C		4	1162221	-0.6	-0.6	-0.56	-0.32	-0.28	-0.79	-0.28	-0.01	-0.11	-0.19	-0.21	-0.43	-0.26
YDR345C	HXT3	4	1163802	-0.17	-0.19	-0.26	0.06	-0.33	-0.34	0.08	-0.44	-0.13	-0.25	0.11	-0.1	-0.19
YDR346C	SVF1	4	1167930	0.32	0.26	0.3	0.36	0.38	0.41	0.14	-0.15	0.33	-0.16	0.28	0.29	0.16
YDR347W	MRP1	4	1169654	0.03	-0.28	0.07	0.36	-0.09	-0.16	-0.14	-0.26	0.21	-0.03	0.32	0.32	0.02
YDR348C		4	1171069	-0.11	-0.27	-0.14	0.06	-0.17	-0.37	-0.17	-0.22	0.08	-0.22	-0.11	-0.11	-0.35
YDR349C	YPS7	4	1173275	-0.31	-0.19	-0.48	0.04	0.01	-0.49	-0.25	-0.2	-0.47	-0.41	-0.11	-0.34	-0.08
YDR350C	TCM10	4	1177249	-0.25	-0.26	-0.49	0.17	-0.19	-0.36	-0.32	-0.32	0	-0.07	0.09	0.18	-0.1
YDR351W	SBE2	4	1179956	-0.54	-0.22	-0.44	-0.02	0.07	-0.68	-0.42	-0.61	-0.19	-0.32	0.1	-0.14	-0.29
YDR352W		4	1182270	-0.41	-0.26	-0.42	-0.02	-0.25	-0.57	-0.35	-0.21	-0.17	-0.39	-0.17	-0.14	-0.19
YDR353W	TRR1	4	1183771	-0.64	-0.45	-0.63	-0.15	-0.24	-0.47	-0.31	-0.59	-0.36	-0.55	-0.18	-0.33	-0.32
YDR354W	TRP4	4	1185311	0.64	0.62	0.64	0.58	0.88	0.83	0.53	0.58	0.6	0.7	0.67	0.42	0.2
YDR355C		4	1186211	0.28	0.36	0.48	0.22	0.51	0.34	0.42	0.89	0.31	0.52	0.43	0.61	0.42
YDR356W	SPC110	4	1187517	0.46	0.49	0.54	0.5	0.68	0.46	0.39	0.61	0.58	0.64	0.57	0.37	0.43
YDR357C		4	1189376	-0.15	-0.16	-0.08	-0.13	0.15	0.11	-0.2	-0.1	-0.02	-0.01	-0.13	-0.31	-0.37
YDR358W	GGA1	4	1190888	0.58	0.63	0.55	0.79	0.69	0.71	0.74	0.32	0.88	0.62	0.71	0.73	0.34
YDR359C	VID21	4	1193403	0.09	-0.03	0.1	0.02	0.06	0.05	-0.04	0.03	-0.12	-0.04	0.12	0.21	-0.1
YDR360W		4	1194784	0.18	0.33	0.36	0.15	0.37	0.5	0.26	0.64	0.32	0.4	0.12	0.33	0.49
YDR361C	BCP1	4	1195829	0.02	0.22	-0.06	0.28	0.32	-0.02	0.29	0.55	0.14	0.36	0.24	0.33	0.19
YDR362C	TFC6	4	1197680	0.13	0.08	0.07	0.32	0.12	0.18	-0.02	0.37	0.3	0.35	0.51	-0.1	-0.1
YDR363W	ESC2	4	1199860	0.44	0.48	0.67	0.39	0.36	0.71	0.08	0.71	0.41	0.56	0.44	0.25	0.07
YDR363W-A	SEM1	4	1202254	-0.37	-0.32	0	-0.23	-0.26	-0.47	-0.29	-0.46	-0.26	-0.31	-0.34	-0.23	-0.63
YDR364C	CDC40	4	1203518	0.16	0.16	0.27	-0.13	0.57	0.33	0.01	0.49	0.22	0.28	0.13	0.03	0.04
YDR365C	ESF1	4	1205432	-0.16	0.1	-0.19	-0.12	0.25	-0.01	0.12	0.13	0.12	0.24	0.03	-0.01	-0.15
YDR366C		4	1212629	-0.31	-0.18	-0.49	-0.12	0.13	-0.68	-0.26	-0.28	-0.24	0	-0.23	-0.08	-0.24
YDR367W		4	1213223	-0.27	-0.91	-0.47	-0.34	0.27	-0.71	-0.47	-1.05	-0.91	-0.87	-0.94	-0.31	-0.13
YDR368W	YPR1	4	1214365	-0.17	-0.04	-0.03	-0.11	-0.15	-0.02	-0.41	-0.12	0.05	-0.08	-0.26	-0.4	-0.2
YDR369C	XRS2	4	1216290	0.19	0.04	0.11	0.16	0.06	0.13	-0.45	-0.15	0.15	0.14	0.26	-0.49	-0.44
YDR370C		4	1218438	1.09	1.03	1.14	0.76	0.94	1.01	0.48	-0.54	0.51	0.57	0.59	0.46	0.46
YDR371W	CTS2	4	1220172	0.58	0.32	0.7	0.41	0.25	0.74	0.02	-0.71	0.01	-0.32	0.04	0.08	0.14
YDR372C	VPS74	4	1221622	-0.21	-0.05	0.28	0.05	-0.06	-0.03	-0.26	-0.2	0.16	-0.32	-0.16	-0.2	-0.11
YDR373W	FRQ1	4	1223037	0.03	0.3	0.35	0.04	0.24	0.41	-0.12	0.39	0.13	0.31	-0.09	-0.15	-0.01
YDR374C		4	1223926	0.21	0.57	0.41	0.35	0.13	0.22	-0.11	0.23	0.04	0.27	0.04	0.08	0.12
YDR375C	BCS1	4	1225843	-0.11	-0.06	-0.12	0.11	-0.01	-0.07	-0.45	-0.07	-0.12	0.12	0.05	-0.24	-0.05
YDR376W	ARH1	4	1227554	-0.34	-0.35	-0.57	-0.12	-0.17	-0.58	-0.47	-0.34	-0.38	-0.43	-0.22	-0.29	-0.1
YDR377W	ATP17	4	1228755	-0.49	-0.48	-0.54	-0.19	-0.44	-0.7	-0.53	-0.59	-0.35	-0.45	-0.16	-0.46	-0.44
YDR378C	LSM6	4	1229471	0.34	0.25	0.3	0.27	0.6	0.5	0.13	-0.08	0.26	-0.26	0.53	0.15	-0.01
YDR379W	RGA2	4	1231673	0.03	0.05	0.2	0.07	-0.12	0.29	-0.28	-0.4	-0.02	-0.6	0.1	-0.08	-0.24
YDR380W	ARO10	4	1235163	0.37	0.6	0.6	0.28	0.55	0.87	0.39	0.71	0.47	0.72	0.37	0.46	0.75
YDR381W	YRA1	4	1237273	0.17	0.3	0.19	0.05	0.22	0.33	0.07	0.42	0.2	0.32	0.29	0.05	0.05
YDR382W	RPP2B	4	1239650	0.15	0.08	-0.16	0.01	0.11	-0.05	-0.23	0.13	-0.01	-0.04	0.32	-0.26	-0.33
YDR383C	NKP1	4	1240310	-0.2	-0.25	-0.21	-0.15	-0.25	-0.21	-0.2	-0.31	-0.17	-0.18	0.1	0.03	-0.21
YDR384C	ATO3	4	1241609	0.02	0	0.01	-0.1	0.11	0.13	-0.07	0.39	0.04	0.08	0.11	0.01	0.07
YDR385W	EFT2	4	1244486	-0.17	-0.09	-0.3	-0.23	-0.14	-0.22	-0.25	0	-0.12	-0.12	0	-0.23	-0.37
YDR386W	MUS81	4	1247025	-0.24	-0.19	-0.43	-0.31	-0.26	-0.24	-0.38	0.1	-0.1	-0.09	-0.35	-0.43	-0.65
YDR387C		4	1248979	0.19	0.12	0.33	0.13	0.09	0.22	-0.19	0.33	0.11	0.33	0.28	-0.11	-0.35
YDR388W	RVS167	4	1250902	0.32	0.29	0.42	0.02	0.32	0.59	0.08	0.39	0.28	0.43	0.27	0.14	0.35
YDR389W	SAC7	4	1253511	0.16	0.17	0.23	-0.03	-0.02	0.41	-0.18	0.25	0.13	0.18	0.32	-0.43	-0.49
YDR390C	UBA2	4	1255884	0.5	0.66	0.55	0.47	0.38	0.54	0.43	0.8	0.49	0.48	0.26	0.54	0.44
YDR391C		4	1257699	0.48	0.48	0.59	0.31	0.35	0.62	0.3	0.75	0.2	0.34	0.17	0.44	0.57
YDR392W	SPT3	4	1259194	-1.94	-1.98	-2.08	-1.58	-0.78	-2.14	-1.23	-1.41	-1.93	-1.72	-1.88	-1.27	-1.31
YDR393W	SHE9	4	1260578	0.47	0.51	0.52	0.46	0.66	0.59	0.32	0.72	0.6	0.7	0.56	0.13	0.25
YDR394W	RPT3	4	1262316	0	0.31	0.09	0.32	0.11	0	0	0.17	0	0.12	0.03	0.32	0
YDR395W	SXM1	4	1264733	-0.71	-0.77	-0.8	-0.49	-0.82	-0.86	-0.77	-0.96	-0.64	-0.5	-0.6	-0.66	-0.81
YDR396W		4	1266537	0.22	0.11	0	0.34	0.61	0	0.23	0	0	0.34	0.23	0.2	0
YDR397C	NCB2	4	1266624	0	0	0	0	0	0	0	0	0	0	0	0	0
YDR398W	UTP5	4	1268428	-0.38	-0.2	-0.51	-0.23	-0.67	-0.62	-0.99	-0.72	-0.02	-0.07	-0.23	-0.85	-0.95
YDR399W	HPT1	4	1270392	0.36	0.4	0.43	0.42	0.33	0.45	0.23	0.43	0.5	0.59	0.34	0.34	0.38
YDR400W	URH1	4	1271566	-0.24	-0.23	-0.22	-0.07	0.91	-0.15	0.18	0.12	-0.1	0.07	-0.34	0.07	-0.08
YDR401W		4	1272496	-0.21	-0.08	-0.08	-0.15	0.1	-0.13	-0.18	0.33	-0.24	0.03	-0.2	-0.37	-0.32
YDR402C	DIT2	4	1272960	-0.11	-0.23	-0.43	0.01	-0.05	-0.33	-0.02	0.18	0.02	0.05	0.01	0.06	-0.39
YDR403W	DIT1	4	1275399	-0.04	-0.05	0	0.07	0.91	-0.13	0.28	0.23	0.01	0.16	0.07	0.31	0.02
YDR404C	RPB7	4	1276903	0.31	0.3	0.44	0.11	0.16	0.48	-0.01	0.37	0.36	0.56	0.64	0.08	0.17
YDR405W	MRP20	4	1278033	-0.73	-0.55	-0.86	-0.76	-0.26	-0.78	-0.45	-0.47	-0.82	-0.8	-0.51	-0.38	-0.6
YDR406W	PDR15	4	1281496	0.34	0.31	0.32	0.23	0.44	0.51	0.43	0.06	0.42	0.2	0.47	0.33	0.41
YDR407C	TRS120	4	1285995	0.47	0.53	0.87	0.45	0.17	0.85	0.25	-0.21	0.5	0.15	0.66	0.38	0.46
YDR408C	ADE8	4	1288529	-0.07	-0.13	-0.01	-0.28	-0.19	0.09	-0.55	-0.48	-0.04	-0.19	0.04	-0.5	-0.46
YDR409W	SIZ1	4	1290755	0.29	0.4	0.38	0.19	0.26	0.46	0.28	0.11	0.28	0.39	0.44	0.26	0.21
YDR410C	STE14	4	1292723	0.27	0.06	0.05	0.1	0.08	0.1	-0.1	-0.08	-0.05	-0.57	-0.07	0.1	-0.17
YDR411C	DFM1	4	1293873	0.23	0.14	0.33	0.03	0.13	0.3	-0.09	0.05	0.12	0.36	0.45	-0.05	-0.05
YDR412W		4	1295038	-0.05	-0.1	-0.02	-0.16	-0.03	-0.06	-0.06	0.08	0.04	-0.17	-0.18	-0.01	-0.01
YDR413C		4	1295115	-0.06	0.07	0.03	-0.04	0.16	0.03	-0.06	0.34	0.03	0.19	-0.01	-0.23	-0.07
YDR414C	ERD1	4	1296134	0.24	0.28	0.19	0.19	0.32	0.15	0.03	0.27	0.32	0.37	0.07	0.04	-0.05
YDR415C		4	1297591	0.01	-0.02	0.21	-0.25	-0.23	0.2	-0.33	-0.65	-0.39	-0.16	-0.28	-0.22	-0.19
YDR416W	SYF1	4	1299713	0.36	0.42	0.53	0.17	0.33	0.62	0.16	0.47	0.14	0.33	0.1	0.15	0.41
YDR417C		4	1301732	0.21	0.39	0.38	0.09	0.06	0.45	-0.16	0.33	0.17	0.32	0.17	-0.34	-0.22
YDR418W	RPL12B	4	1301856	0.03	0.02	-0.06	-0.09	-0.32	-0.19	-0.13	-0.31	-0.24	-0.42	-0.23	-0.08	-0.17
YDR419W	RAD30	4	1304115	0.19	0.19	0.32	0.19	0.2	0.18	0.03	-1.17	-0.04	-1.41	-0.08	0.21	0.28
YDR420W	HKR1	4	1308963	0.12	0.17	0.18	0.07	0.77	0.15	-0.1	0.12	0.02	0.1	-0.01	0.08	0.16
YDR421W	ARO80	4	1313458	0.05	-0.09	0.14	-0.01	0.1	0.14	-0.22	-0.26	-0.04	-0.32	0.06	-0.25	-0.18
YDR422C	SIP1	4	1316541	0.1	-0.02	0	0.01	0.15	-0.01	-0.02	0.2	0.16	-0.15	0.04	0.12	-0.01
YDR423C	CAD1	4	1318652	-0.19	-0.15	-0.05	-0.44	0.05	-0.26	-0.31	-0.05	0.11	-0.27	-0.42	-0.24	-0.3
YDR424C	DYN2	4	1319606	-0.12	-0.12	-0.22	-0.33	-0.07	-0.19	-0.4	-0.07	-0.33	0.07	-0.14	-0.4	-0.4
YDR425W	SNX41	4	1320994	0.33	0.15	0.37	0.17	0.3	0	-0.04	0.43	0	0.48	0.41	0.28	0
YDR426C		4	1321809	0.15	-0.2	-0.01	-0.02	0.15	0.03	-0.09	-0.11	-0.13	0.02	0.1	-0.07	-0.21
YDR427W	RPN9	4	1322787	-0.1	-0.05	0.03	-0.08	0.14	-0.05	-0.22	0.2	-0.04	0.04	-0.04	-0.22	-0.2
YDR428C		4	1323838	-0.14	-0.17	-0.08	-0.26	0.08	-0.08	-0.03	0.24	-0.13	-0.05	-0.14	0.04	0.15
YDR429C	TIF35	4	1324881	0.32	0.43	0.43	0.48	0.37	0.55	-0.03	0.35	0.37	0.61	0.39	-0.27	-0.07
YDR430C	CYM1	4	1326977	0.42	0.29	0.27	0.41	0.89	0.33	0.02	0.44	0.32	0.45	0.44	-0.05	-0.3
YDR431W		4	1328537	0.51	0.45	0.68	0.29	0.48	0.69	0.06	0.6	0.41	0.56	0.65	0.19	-0.03
YDR432W	NPL3	4	1329397	0.22	0.14	0.4	0.07	0.31	0.43	-0.17	0.24	0.25	0.24	0.23	-0.21	-0.07
YDR433W		4	1329812	-0.45	-0.28	-0.41	-0.37	0.53	-0.38	-0.09	-0.28	-0.27	-0.12	-0.3	-0.29	-0.34
YDR434W	GPI17	4	1332031	0.27	0.25	0.27	0.18	0.31	0.34	-0.02	0.16	0.08	0.2	0.19	0.03	-0.14
YDR435C	PPM1	4	1333468	0.01	0.03	0.09	-0.24	0.02	0.03	-0.08	0.36	-0.02	0.07	0.17	0.01	-0.15
YDR436W	PPZ2	4	1335879	0.34	0.31	0.52	0.2	0.02	0.56	-0.28	0.05	0.29	0.42	0.21	-0.12	-0.02
YDR437W	GPI19	4	1337555	-0.13	-0.12	0.14	-0.01	0.33	0.24	0.01	-0.31	0.19	0.24	0.19	-0.16	-0.15
YDR438W		4	1338822	-0.05	-0.11	-0.15	-0.02	1.05	-0.15	0.17	0.04	-0.03	0.2	-0.03	0.21	-0.45
YDR439W	LRS4	4	1340189	0.03	-0.04	0.1	0.02	0.65	0.1	0.07	0.14	0.31	0.35	0.14	0.25	-0.06
YDR440W	DOT1	4	1343359	0.19	-0.22	0.33	0.32	0.23	0.42	-0.41	0.42	0.37	0.25	0.11	-0.31	-0.09
YDR441C	APT2	4	1344781	-0.02	0.04	0.23	0.02	0.26	0.17	-0.15	0.33	0.16	0.12	-0.03	-0.14	-0.06
YDR442W		4	1345835	0	-0.59	-0.51	-0.36	0	-0.65	-0.69	0.18	-0.64	-0.22	-0.26	-0.39	-0.55
YDR443C	SSN2	4	1347799	-0.09	-0.21	0.01	-0.25	0.15	-0.08	0.1	0.54	0.19	0.31	-0.07	-0.12	-0.01
YDR444W		4	1351313	0.03	-0.05	0.05	0.02	0.06	0.16	0.02	0.29	0.12	0.08	-0.23	-0.09	0.02
YDR445C		4	1352377	0.53	0.63	0.72	0.61	0.7	0.9	0.31	0.77	0.74	0.66	0.54	0.4	0.38
YDR446W	ECM11	4	1354171	-0.23	-0.53	-0.43	-0.04	1.74	-0.3	0.83	-0.4	-0.05	-0.02	-0.11	0.66	-0.24
YDR447C	RPS17B	4	1355183	0.09	0.1	0.23	0.1	0.23	0.26	-0.1	-0.01	-0.03	0.12	0.12	-0.03	-0.1
YDR448W	ADA2	4	1356709	-0.31	-0.25	-0.27	-0.18	-0.02	-0.31	-0.53	-0.06	-0.08	-0.16	-0.35	-0.52	-0.37
YDR449C	UTP6	4	1358233	-0.7	-0.66	-0.74	-0.48	-0.5	-0.78	-0.69	-0.46	-0.57	-0.66	-0.78	-0.67	-0.75
YDR450W	RPS18A	4	1360352	0.2	0.17	-0.27	0.54	0.03	-0.24	0.34	-0.11	-0.04	-0.03	0.3	0.19	-0.03
YDR451C	YHP1	4	1361642	-0.73	-0.76	-1.21	-1	-0.35	-1.26	-0.28	-2.09	-1.69	-1.13	-0.92	0.02	0.01
YDR452W	PPN1	4	1363882	-0.7	-0.45	-0.86	-0.99	0.08	-0.99	-0.47	-0.99	-1.06	-1.07	-0.83	-0.32	-0.48
YDR453C	TSA2	4	1365359	0.12	0.02	0.13	-0.03	0.42	0.2	0.37	0.12	0.1	0.01	0.39	0.58	0.63
YDR454C	GUK1	4	1366537	0.2	0.27	-0.14	0.42	0.13	0.03	0.15	0.17	0.21	0.08	0.03	0.22	-0.2
YDR455C		4	1367519	0.1	0.05	-0.05	0.26	0.02	-0.13	-0.18	-0.22	-0.06	-0.04	0.21	0.19	-0.23
YDR456W	NHX1	4	1368427	0.14	-0.07	0.14	0.33	0.16	0.03	0	0.11	-0.15	0.26	0.13	0.27	-0.11
YDR457W	TOM1	4	1374685	0.11	0.16	-0.32	0.08	-0.15	-0.24	-0.75	-0.05	-0.94	0.04	0.16	0.02	0.15
YDR458C		4	1381042	0.35	0.22	-0.85	-0.1	-0.9	-0.71	-1.64	-0.32	-1.7	-0.48	0.12	0.05	0.29
YDR459C		4	1382873	0.34	0.42	0.01	0.18	-0.05	0.04	-0.27	0.27	-0.47	0.23	0.44	0.31	0.31
YDR460W	TFB3	4	1384285	-0.01	0.06	0.06	-0.08	-0.34	0.03	-0.43	-0.02	-0.14	0.01	-0.29	-0.39	-0.33
YDR461W	MFA1	4	1385223	-0.05	-0.63	0.1	-0.31	-0.16	0.01	-0.85	-0.73	-0.42	-0.91	-0.8	-0.35	-0.31
YDR462W	MRPL28	4	1386286	0.22	0.07	0.07	0.4	0.15	0.01	0.21	-0.02	0	0.18	0.23	0.25	0.04
YDR463W	STP1	4	1387587	0.11	0.01	0.03	0.14	-0.02	-0.04	0.08	-0.2	0	-0.01	0.12	0.17	-0.02
YDR464W	SPP41	4	1391017	0.4	0.31	0.3	0.4	0.31	0.57	0.39	0.45	0.57	0.69	0.34	0.37	0.41
YDR465C	RMT2	4	1393947	0.04	0.1	0.02	0.28	0.13	-0.12	0.15	-0.07	0.05	0	-0.02	0.08	0.22
YDR466W	PKH3	4	1396461	0.11	0.29	0.06	0.26	0.76	0.11	0.52	0.23	0.07	0.31	0.09	0.78	0.62
YDR467C		4	1397738	0.29	0.1	-0.01	0.16	-0.02	-0.01	0.24	0.1	0	0.08	0.17	0.22	0.09
YDR468C	TLG1	4	1398355	0	0.14	-0.04	0.25	0	0	0	0	0	0	0.14	0	0
YDR469W	SDC1	4	1399270	-0.02	0.15	0.03	0.16	0.15	0.02	0.11	0.15	0.1	0.27	0.01	-0.05	0.04
YDR470C	UGO1	4	1400452	-0.01	-0.05	-0.2	-0.23	-0.02	-0.29	0.1	-0.59	-0.55	-0.28	-0.52	0.22	-0.03
YDR471W	RPL27B	4	1402159	0.19	0.1	0.03	0.22	0.07	-0.01	0.22	-0.03	0.03	0	0.09	0.27	0.06
YDR472W	TRS31	4	1403739	0.15	0.19	0	0.25	0.13	0.12	0.26	0.09	0	0.16	0.23	0.4	0
YDR473C	PRP3	4	1405141	0.16	0.24	0.32	0.04	0.32	0.44	-0.2	0.06	0.17	0.32	-0.02	-0.23	0.03
YDR474C		4	1408287	0.16	0.16	0.03	0.4	0.39	0.09	-0.08	0.19	0.32	0.25	0.16	0.22	-0.04
YDR475C		4	1408771	0	0.05	-0.13	0	0	0	0	0	0	0	0.14	0	0
YDR476C		4	1410782	-0.23	-0.11	-0.1	-0.27	-0.01	-0.15	-0.14	0.07	-0.27	-0.31	-0.26	0.03	-0.21
YDR477W	SNF1	4	1413315	0	0.06	-0.12	0.25	-0.17	0	0	0	0	0	0.21	0.24	0
YDR478W	SNM1	4	1414865	0.08	0.01	-0.07	0.26	0.12	-0.11	0.19	-0.3	0.03	0	0.13	0.18	0.01
YDR479C	PEX29	4	1416034	0	0	0	0	0	0	0	0	0	0	0	0	0
YDR480W	DIG2	4	1417876	0.1	-0.03	0.03	0.08	-0.01	-0.02	0.09	0.05	-0.17	-0.2	0.2	0.11	0.15
YDR481C	PHO8	4	1419392	-0.65	-0.44	-0.96	-0.27	-0.71	-0.82	0	-0.91	0	0	0	0.02	0
YDR482C	CWC21	4	1420626	-0.65	-0.55	-0.86	-0.22	0.73	-0.79	0.47	-0.19	-0.45	-0.59	-0.64	0.5	-0.36
YDR483W	KRE2	4	1421813	-0.01	-0.01	-0.03	-0.01	0.77	0.02	0.71	-0.13	-0.1	-0.64	0.13	0.72	0.1
YDR484W	VPS52	4	1423717	0.35	0.19	0.48	0.12	0.37	0.52	0.39	-0.08	0.19	-0.76	0.18	0.4	0.4
YDR485C	VPS72	4	1426005	0.23	0.2	0.27	0.11	0.09	0.56	0.47	-0.51	0.08	-1.27	0.13	0.45	0.45
YDR487C	RIB3	4	1428659	0	0	0	0	0	0	0	0	0	0	0	0	0
YDR488C	PAC11	4	1429980	0	-0.14	0	0.4	0	-0.04	-0.1	0.12	0	-0.02	0.14	0.2	0
YDR489W	SLD5	4	1431446	0	0	-0.56	0	0	0	0	0	0	0	0	0	0
YDR490C	PKH1	4	1433110	0.18	0.3	-0.05	0.45	0.21	0	0	0	0	0.23	0.27	0.41	0.01
YDR491C		4	1434737	0.12	0.19	0.09	0.12	0.46	0.16	-0.22	-0.15	-0.04	-0.03	0.15	-0.03	-0.13
YDR492W	IZH1	4	1435391	-0.22	-0.93	-0.24	-0.24	0.01	-0.15	-0.21	-0.46	-0.42	-0.73	-0.82	-0.11	-0.18
YDR493W		4	1436394	0.07	-0.12	0.04	0.22	0.02	0	0.16	-0.27	0.06	-0.14	0	0.08	0.12
YDR494W	RSM28	4	1437464	0.15	0.16	-0.01	0.39	0.12	-0.1	0.2	-0.05	0.05	0.19	0.3	0.23	-0.2
YDR495C	VPS3	4	1439624	0.04	0.13	0.07	0.12	0.13	0.02	-0.19	0.14	0.21	0.07	0.19	-0.14	-0.18
YDR496C	PUF6	4	1442410	0.05	-0.04	-0.06	0.28	-0.03	-0.11	0.17	-0.05	0	0	0.24	-0.11	-0.22
YDR497C	ITR1	4	1444582	0.01	-0.01	0.04	0.06	-0.05	0.05	-0.02	-0.12	0.25	0.03	0.1	0.05	0.3
YDR498C	SEC20	4	1446410	0.05	-0.17	-0.22	-0.09	0.02	-0.2	0.07	-0.09	0.18	0.05	0.4	0.17	-0.08
YDR499W	LCD1	4	1448943	0	0.08	-0.04	0.47	0	0	0	0	0	0	0.08	0	0
YDR500C	RPL37B	4	1450517	-0.33	0.03	0.01	0.21	-0.06	0	0	0	0	0	0	0	0
YDR501W	PLM2	4	1452127	-0.05	0.01	-0.17	-0.06	-0.13	-0.41	-0.06	-0.41	-0.11	0.02	0.26	0.12	0.16
YDR502C	SAM2	4	1453879	0.07	0.11	0.02	-0.02	0.6	0.07	0.36	0.37	0.21	0.08	0.24	0.24	0.05
YDR503C	LPP1	4	1455446	-0.4	-0.94	-0.3	-0.21	0.04	-0.27	-0.17	-0.47	-0.46	-0.86	-0.77	-0.19	-0.17
YDR504C	SPG3	4	1456494	0.27	-0.3	0.43	0.1	0.26	0.44	0.17	-0.42	0.29	-1.07	0.13	0.24	0.24
YDR505C	PSP1	4	1457949	0.08	-0.01	-0.04	0	0.07	-0.01	0.21	-0.05	-0.01	0.17	0.21	0.25	0.15
YDR506C		4	1460633	0.35	0.46	0.47	0.59	0.14	0.42	0.01	0.25	0.41	0.55	0.44	-0.02	-0.03
YDR507C	GIN4	4	1464064	0.3	0.27	0.22	0.51	0.67	0.37	0.21	0.53	0	0	0.4	0.14	0.03
YDR508C	GNP1	4	1467440	-0.73	-0.35	-0.67	-0.58	-0.07	-0.72	-0.4	-0.34	-0.71	-0.72	-0.73	-0.27	-0.41
YDR509W		4	1468391	0.18	0.16	0.14	0.18	0.64	0.23	0.51	0.16	0.15	0.06	0.08	0.46	0.48
YDR510W	SMT3	4	1469544	0.21	0.29	0.05	0.47	0.06	-0.05	0.08	-0.16	0	0	0.44	0.04	-0.17
YDR511W	ACN9	4	1470209	0.14	0.09	-0.01	0.23	0.02	-0.16	0.07	-0.06	-0.1	-0.15	-0.1	0.25	-0.01
YDR512C	EMI1	4	1470773	-0.04	0.08	-0.15	0.15	0.02	-0.11	-0.05	0.07	-0.25	-0.16	-0.05	0	0
YDR513W	GRX2	4	1471224	-0.08	-0.01	0.02	0.03	-0.14	0.03	-0.16	-0.63	0.06	-0.67	-0.1	-0.17	-0.1
YDR514C		4	1472265	0.13	0.17	-0.03	0.26	0.06	-0.13	0.08	-0.18	0.19	0.19	0.25	0.34	-0.11
YDR515W	SLF1	4	1474092	0.11	-0.04	0.03	0.26	0.11	-0.06	0.19	-0.17	-0.15	0.14	0.17	0.15	-0.07
YDR516C	EMI2	4	1475717	0.13	-0.02	0.1	0.26	-0.01	0.03	0	-0.05	0	0.08	0.05	-0.07	0
YDR517W	GRH1	4	1477790	0.27	0.38	0.38	0.2	0.34	0.47	0.17	0.33	0.24	0.26	0.12	0.17	0.41
YDR518W	EUG1	4	1479376	-0.24	-0.11	-0.21	0.05	-0.12	-0.22	-0.49	-0.02	-0.02	0.01	-0.06	-0.4	-0.51
YDR519W	FPR2	4	1480620	0.06	-0.94	-0.34	-0.99	-0.14	-0.76	-0.15	-1.4	-0.66	-1.12	-1.27	-0.12	-0.07
YDR520C		4	1482236	0.51	0.48	0.52	0.43	0.36	0.52	0.28	-0.17	0.67	0.02	0.55	0.23	0.3
YDR521W		4	1483300	0.13	0.1	0.35	-0.11	0.04	0.01	-0.05	-0.08	-0.03	0.04	-0.15	-0.11	0
YDR522C	SPS2	4	1484541	0.02	-0.01	-0.16	0.59	-0.14	-0.21	0.03	-0.18	0	0.14	0.2	0.1	-0.1
YDR523C	SPS1	4	1486294	0.01	0.04	0.05	0.12	0.38	0.09	0.1	0.18	-0.05	0.05	-0.03	0.17	0.02
YDR524C	AGE1	4	1488258	0.25	0.09	0.16	0.44	0.12	0.16	0.24	0	0.29	0.16	0.39	0.4	0
YDR525W	API2	4	1490061	0.15	0.09	0.02	0.44	0.23	0.05	0.19	0.19	0	0.09	0.34	0.15	0.15
YDR525W-A	SNA2	4	1490707	0.03	0.07	-0.16	0.26	-0.11	-0.17	-0.04	-0.11	0.06	0.14	0.24	-0.05	-0.32
YDR526C		4	1491302	0.18	0.25	0.34	0.28	0.43	0.37	-0.03	0.24	0.17	0.27	0.22	0.01	-0.1
YDR527W	RBA50	4	1491745	0.44	0.4	0.56	0.32	0.44	0.57	0.12	0.33	0.35	0.46	0.46	0.12	0.11
YDR528W	HLR1	4	1495213	0.01	0.03	0.16	-0.21	0.35	0.21	0.19	0.08	-0.05	-0.15	-0.13	0.25	0.26
YDR529C	QCR7	4	1496348	0.06	0.01	-0.04	0.32	0.08	-0.12	0.15	-0.02	0.1	0.09	0.18	0.16	0.18
YDR530C	APA2	4	1497271	0	0.26	0	0	0	0	0.18	0	0	-0.37	0.07	0.3	0
YDR531W		4	1498775	0	0.26	0.27	0.49	0.37	0	0	0.1	0	0	0.13	0.22	0.06
YDR532C		4	1499966	0.2	0.17	0.33	0.23	0.26	0.33	0.14	0.26	0.42	0.19	0.14	0.22	0.23
YDR533C	HSP31	4	1501795	0.35	0.3	0.34	0.17	0.3	0.37	0.41	-0.29	0.22	-1.3	0.22	0.35	0.51
YDR534C	FIT1	4	1504098	0	0.46	0	0.48	0.48	0	0.37	0.44	0	0.35	0.4	0.51	0
YDR535C		4	1506975	0.12	0.07	0.11	0.18	-0.1	-0.04	-0.02	0.01	0.61	0.16	0.11	0.07	0
YDR536W	STL1	4	1508850	0.02	-0.16	0.05	-0.14	0.63	-0.03	0.16	0.34	0.3	0.28	0.03	0.13	0.02
YDR537C		4	1511148	0.12	-0.04	0.08	0.21	0.11	0.2	0.11	-0.15	0	0.03	0.2	0.12	0
YDR538W	PAD1	4	1511256	0.17	0.17	0.28	0.41	0.18	0.05	0.25	-0.05	0	0.13	0.2	0.23	0.1
YDR539W		4	1512839	0.17	0.23	0.21	0.02	0.07	0.28	-0.17	0.19	0.23	0.31	0	-0.12	0
YDR540C		4	1517389	0.47	0.46	0.57	0.31	0.55	0.76	0.57	0.84	0.35	0.73	0.28	0.42	0.42
YDR541C		4	1520165	-0.39	-0.36	-0.22	-0.25	0.09	-0.41	0	0.2	-0.1	0.15	-0.33	0.01	-0.01
YDR542W		4	1523415	0.47	0.5	0.56	0.69	0.56	0.37	0.48	0.81	0.59	0.67	0.55	0.53	0.39
YDR543C		4	1524768	-0.02	-0.01	0.06	-0.04	0.99	0.05	0.09	0.33	0.27	0.38	-0.07	0.07	0.11
YDR544C		4	1525294	0.29	0.27	0.31	0.16	0.35	0.41	0.26	0.01	0.4	0.4	0.3	0.22	0.25
YDR545W	YRF1-1	4	1529001	-0.01	-0.56	-0.23	-0.37	0.28	-0.33	0.41	-1.01	-0.64	-0.88	-0.41	0.05	0.43
YEL001C		5	150638	-0.09	-0.01	-0.18	-0.14	-0.27	-0.22	-0.11	0.17	-0.14	0.05	0.02	-0.1	-0.18
YEL002C	WBP1	5	149367	0.19	0.3	0.25	0.11	-0.14	0.26	0.01	0.57	0.28	0.35	0.08	-0.05	-0.05
YEL003W	GIM4	5	148412	0.31	0.31	0.38	0.17	-0.07	0.46	0.03	0.19	0.44	0.28	0.24	-0.16	0.01
YEL004W	YEA4	5	147464	0.46	0.48	0.48	0.51	-0.25	0.67	-0.25	0.25	0.67	0.74	0.55	-0.29	-0.06
YEL005C	VAB2	5	146330	-0.24	-0.03	-0.25	-0.19	-0.49	-0.29	-0.43	0.03	-0.11	0.06	0.01	-0.42	-0.53
YEL006W	YEA6	5	144829	0.39	0.32	0.43	0.41	0.08	0.51	0.29	0.36	0.56	0.24	0.23	0.24	0.34
YEL007W		5	142891	0.32	0.35	0.41	0.45	0.26	0.52	0.47	0.28	0.65	0.38	0.48	0.36	0.65
YEL008W		5	140702	0.18	0.28	0.19	0.06	-0.15	0.27	0.07	-0.51	0.08	-0.61	0.18	-0.04	0.15
YEL009C	GCN4	5	139340	0.1	0.15	0.24	0.05	0.16	0.29	0.41	-0.01	0.15	0.18	0.26	0.45	0.34
YEL010W		5	136454	0.24	0.12	0.31	0.31	0.13	0.39	-0.04	-0.14	0.31	0.23	0.1	-0.01	0.07
YEL011W	GLC3	5	134177	0.16	0.37	0.31	0.09	-0.09	0.32	0.23	0.44	0.33	0.53	0.15	0.1	0.45
YEL012W	UBC8	5	132161	0.33	0.33	0.31	0.31	0.47	0.5	0.42	0.37	0.46	0.65	0.38	0.27	0.48
YEL013W	VAC8	5	129693	0.1	0.31	0.27	0.16	0.29	0.22	0.15	0.43	0.06	0.21	0.08	0.14	0.01
YEL014C		5	128455	0.11	0.12	0.09	-0.04	0.39	-0.03	0.15	0.07	-0.12	0	0.09	0.15	0.04
YEL015W	EDC3	5	127456	-0.19	-0.25	-0.13	-0.32	0.1	-0.15	0.22	0.25	-0.17	-0.05	-0.18	-0.01	0.23
YEL016C	NPP2	5	125477	-0.59	-0.96	-0.62	-0.76	-0.48	-0.61	-0.35	-0.61	-0.73	-1.35	-0.92	-0.43	-0.12
YEL017C-A	PMP2	5	122863	0.32	0.33	0.44	0.4	0.13	0.26	0.15	0.13	0.29	0.26	0.45	0.21	0.18
YEL017W	GTT3	5	124163	0.96	-0.1	1.06	0.57	-0.01	0.92	0.43	-0.23	0.44	-1.12	0.32	0.45	0.45
YEL018W	EAF5	5	121890	0.07	0.33	0.46	0.42	0.3	0.54	0.37	0.38	0.59	0.53	0.5	0.34	0.55
YEL019C	MMS21	5	120899	-0.33	-0.04	-0.21	-0.35	-0.05	-0.18	-0.14	0.2	-0.23	-0.06	-0.29	-0.21	0.17
YEL020C		5	119458	-0.18	-0.28	0.02	-0.08	-0.08	-0.24	-0.17	-0.26	-0.28	-0.74	-0.29	-0.22	-0.28
YEL020W-A	TIM9	5	117342	-0.11	-0.24	-0.21	0.25	-0.15	-0.16	-0.03	-0.01	0.25	0.29	0.25	0.01	-0.1
YEL021W	URA3	5	116568	-0.28	-0.18	-0.21	-0.4	-0.47	-0.27	-0.05	-0.06	-0.43	-0.43	-0.43	-0.1	-0.33
YEL022W	GEA2	5	113610	0.05	0.11	0.17	0.25	0.34	0.2	0.02	0.25	0.37	0.37	0.27	-0.12	-0.16
YEL023C		5	109528	0.42	0.49	0.37	0.51	0.27	0.52	0.23	0.46	0.59	0.63	0.57	0.22	0.33
YEL024W	RIP1	5	107583	-0.12	-0.02	-0.24	-0.13	-0.24	-0.19	-0.02	0.16	-0.09	0.1	0.05	-0.06	-0.07
YEL025C		5	104364	-0.17	-0.05	-0.22	-0.09	-0.03	-0.18	-0.07	0.17	0.1	0.06	-0.18	-0.18	-0.02
YEL026W	SNU13	5	102133	0.19	0.15	0.18	0.16	0.37	0.24	0.44	0.38	0.25	0.45	0.14	0.29	0.32
YEL027W	CUP5	5	101010	0.25	0.23	0.16	0.28	0.34	0.32	0.45	0.35	0.28	0.42	0.26	0.37	0.48
YEL028W		5	98898	-0.03	-0.04	-0.12	0.11	-0.18	-0.09	0.08	0.36	-0.05	0.22	0.02	0.12	-0.26
YEL029C	BUD16	5	97327	-0.37	-0.25	-0.37	-0.25	-0.46	-0.37	-0.55	-0.39	-0.2	-0.11	-0.43	-0.68	-0.53
YEL030W	ECM10	5	95611	-0.15	-0.08	-0.09	-0.17	-0.38	-0.1	-0.2	0.12	-0.09	0.08	-0.14	-0.26	-0.02
YEL031W	SPF1	5	92081	0.04	-0.06	-0.07	0.25	0.16	-0.06	0.18	0.13	0.1	0.1	0.05	0.08	-0.11
YEL032W	MCM3	5	88394	0.04	0.04	0.1	0.27	-0.1	0.28	0.25	-0.27	0.27	0	0.2	0.3	0.29
YEL033W		5	86388	0.05	0.07	0.02	0.13	-0.31	0.09	0.04	0.25	0.16	0.16	-0.05	-0.14	-0.05
YEL034W	HYP2	5	85912	0.19	0.25	0.27	0.29	-0.23	0.32	0.04	0.28	0.11	0.31	0.13	-0.08	0.06
YEL035C	UTR5	5	85295	-0.48	-0.49	-0.67	-0.37	-0.75	-0.66	-0.49	-0.61	-0.52	-0.43	-0.4	-0.68	-0.42
YEL036C	ANP1	5	83801	0.42	0.21	0.53	0.24	-0.22	0.33	0.17	-0.4	0.26	-0.35	0.35	0.24	0.19
YEL037C	RAD23	5	82005	0.08	-0.13	0.07	-0.34	-0.17	0.01	0.28	-0.35	-0.46	-0.36	-0.27	0.22	0.26
YEL038W	UTR4	5	80803	0	0.02	0.16	-0.16	-0.34	0.12	-0.02	-0.54	-0.12	-0.59	-0.15	-0.05	0.17
YEL039C	CYC7	5	79806	0.03	0.09	0.09	-0.03	0.09	0.08	0.14	0.09	0.12	0.13	0.19	0.1	0.35
YEL040W	UTR2	5	78754	-0.18	0.04	-0.09	-0.08	-0.18	-0.3	-0.02	0.15	-0.26	-0.16	-0.25	-0.02	-0.11
YEL041W	YEF1	5	76687	0.33	0.31	0.28	0.2	-0.04	0.23	0.15	0.45	0.35	0.16	0.3	0.32	0.05
YEL042W	GDA1	5	74549	-0.09	-0.17	-0.04	-0.36	0.05	0.04	0.08	0.05	-0.19	-0.12	-0.17	-0.04	0.19
YEL043W		5	71913	0.17	0.22	0.18	0.19	0.12	0.29	0.25	0.15	0.36	0.21	0.24	0.19	0.36
YEL044W	IES6	5	70007	0	-0.3	-0.06	0.06	-0.44	-0.32	-0.2	-0.79	-0.29	-0.97	-0.2	-0.15	-0.3
YEL045C		5	69052	0.6	-0.28	0.17	-0.09	-0.1	-0.28	0.22	-0.4	-0.8	-0.89	-0.65	0.21	0.04
YEL046C	GLY1	5	68210	-0.5	-0.74	-0.43	-0.61	-0.76	-0.48	-0.48	-0.79	-0.7	-1.38	-0.8	-0.5	-0.39
YEL047C		5	66091	-0.46	-0.09	-0.4	-0.47	-0.4	-0.41	-0.2	-0.15	-0.47	-0.45	-0.49	-0.25	0.05
YEL048C		5	64938	-0.61	-0.53	-0.75	-0.56	-0.06	-0.61	-0.03	-0.54	-0.56	-0.39	-0.55	-0.06	-0.24
YEL049W	PAU2	5	63909	-0.04	-0.08	-0.03	-0.06	0.2	-0.01	0.1	-0.05	0.07	-0.1	0.1	0.21	0.48
YEL050C	RML2	5	60260	0.08	-0.09	0.02	0.44	0.07	0.05	0	0.56	0	0	0.14	0	0
YEL051W	VMA8	5	58763	-0.27	-0.1	-0.24	-0.2	-0.21	-0.18	-0.24	0.04	-0.47	-0.14	-0.21	-0.48	-0.17
YEL052W	AFG1	5	57335	0.16	0.13	-0.02	-0.04	-0.13	0.03	0.15	0.39	0.14	0.29	0.37	0.19	-0.03
YEL053C	MAK10	5	55001	0.16	0.23	0.23	0.07	-0.07	0.17	-0.07	0.27	0.07	0.3	0.23	0.03	-0.15
YEL054C	RPL12A	5	52969	0.08	0.1	0.09	0.13	-0.02	0.25	-0.09	0.23	0.35	0.3	0.15	-0.05	-0.07
YEL055C	POL5	5	50005	-0.32	-0.16	-0.2	-0.08	0.11	-0.61	-0.29	-0.17	-0.19	-0.12	0	-0.15	-0.57
YEL056W	HAT2	5	47770	-0.07	0	-0.22	-0.19	-0.3	-0.16	-0.03	0.16	-0.16	0.1	0.13	0.08	-0.22
YEL057C		5	45370	-0.14	-0.09	-0.11	-0.16	0.41	-0.14	-0.34	-0.06	-0.25	-0.17	-0.02	-0.18	-0.53
YEL058W	PCM1	5	44088	0.13	0.08	0.04	0.08	-0.19	0.1	-0.27	-0.29	-0.02	0.23	0.2	0.01	-0.03
YEL059C-A	SOM1	5	42512	0.02	-0.21	-0.03	-0.37	-0.13	-0.38	-0.08	-0.54	-0.91	-0.54	-0.85	-0.05	0
YEL059W		5	42806	0.51	-0.15	0.26	-0.63	-0.05	-0.31	0.22	-0.16	-1.02	-0.88	-1.07	0.24	0.24
YEL060C	PRB1	5	40999	-0.26	-0.57	-0.38	-0.03	0.05	-0.56	-0.1	-0.64	-0.19	-0.64	-0.32	-0.02	-0.27
YEL061C	CIN8	5	38036	0.07	-0.03	0.04	0.06	0.06	-0.02	0.01	0.33	0.16	0.35	0.21	-0.01	-0.19
YEL062W	NPR2	5	35330	-0.4	-0.3	-0.4	-0.48	-0.14	-0.42	-0.2	0.03	-0.36	-0.2	-0.43	-0.11	-0.19
YEL063C	CAN1	5	32580	-0.36	-0.27	-0.39	-0.52	-0.2	-0.35	-0.06	0.08	-0.28	-0.21	-0.3	-0.08	0.07
YEL064C	AVT2	5	30518	-0.22	0.02	-0.11	-0.27	-0.06	-0.23	-0.6	-0.15	-0.27	-0.07	-0.18	-0.51	-0.83
YEL065W	SIT1	5	28600	0.14	0.18	0.24	0.2	-0.01	0.2	0.37	0.12	0.06	0.29	0.24	0.38	0.38
YEL066W	HPA3	5	26936	-0.52	-0.15	-0.22	-0.3	-0.57	-0.24	-0.18	-0.7	-0.41	-0.87	-0.53	-0.31	-0.32
YEL067C		5	26482	-0.98	-0.67	-0.93	-1.03	-0.95	-0.93	-0.76	-0.61	-0.97	-0.85	-1.11	-0.81	-0.65
YEL068C		5	25812	0.07	0.2	0.02	-0.04	-0.06	-0.15	0.29	0.3	-0.14	0.02	-0.03	0.47	0.19
YEL069C	HXT13	5	22384	-0.2	-0.29	0.09	-0.22	0.04	0.05	0.37	-0.28	-0.74	-0.62	-0.32	-0.24	-0.24
YEL070W	DSF1	5	20343	-0.14	-0.35	0.13	-0.87	0.22	0.11	0.48	-0.04	-1.04	-0.38	-0.55	-0.2	-0.05
YEL071W	DLD3	5	17100	-0.23	-0.02	-0.15	-0.4	-0.11	-0.11	0.09	0.43	-0.34	-0.21	-0.33	-0.12	0.28
YEL072W	RMD6	5	14067	0.29	0.25	-0.02	0.13	-0.3	0.16	-0.34	-0.14	0.13	0.3	0.27	-0.36	-0.42
YEL073C		5	7391	-0.6	0.05	-0.33	-0.53	-0.15	-0.35	-0.42	-0.37	-0.68	-0.5	-0.24	-0.62	-0.88
YEL074W		5	6295	-0.32	0.18	-0.72	-0.38	-0.36	-0.74	0.44	-0.46	-0.48	-0.23	-0.12	-0.06	0.39
YEL075C		5	5529	-0.13	0.22	-0.71	-0.35	-0.32	-0.8	0.49	-0.24	-0.49	0.13	0.45	0	0.53
YEL076C		5	4789	0.01	0.76	-0.59	0.06	-0.64	-0.66	0.51	-1.37	-0.55	-1.07	0.61	-0.17	0.03
YEL076C-A		5	4649	-0.03	0.55	-0.44	0.22	-0.55	-0.44	0.57	-1.33	-0.39	-0.99	0.5	-0.03	0.38
YEL076W-C		5	5175	-0.05	0.32	-0.44	0.09	-0.32	-0.66	0.8	-0.75	-0.53	-0.47	0.44	0.19	0.6
YEL077C		5	2180	-0.61	-0.98	-1.12	-0.91	-0.43	-1.19	0.31	-2.29	-1.37	-1.68	-0.89	-0.22	0.32
YER001W	MNN1	5	154663	-0.24	-0.11	-0.16	-0.24	0.17	-0.19	-0.21	0.15	-0.08	-0.1	-0.26	-0.26	-0.29
YER002W	NOP16	5	157149	-0.12	0	-0.05	-0.25	0.68	-0.1	0.19	-0.04	0.05	0.15	-0.06	-0.02	-0.1
YER003C	PMI40	5	158426	0.06	0.05	-0.17	0.21	-0.14	-0.04	0.07	0.06	0.18	0.01	0.29	0.07	-0.15
YER004W		5	159926	-0.27	-0.12	-0.24	-0.04	-0.57	-0.15	-0.34	-0.48	-0.07	-0.33	-0.18	-0.17	-0.21
YER005W	YND1	5	161495	0.31	0.49	0.49	0.05	-0.09	0.58	0.28	0.32	0.53	0.52	0.22	0.2	0.37
YER006W	NUG1	5	163503	0.35	0.43	0.51	0.14	-0.08	0.57	0.21	0.45	0.43	0.62	0.41	0.13	0.37
YER007C-A	TMA20	5	166560	-0.2	-0.1	-0.15	0.11	0.82	-0.13	0.47	0.02	0.1	0.13	0.02	0.21	0.03
YER007W	PAC2	5	165304	0.28	0.45	0.44	0.21	0.08	0.35	0.01	0.34	0.23	0.32	0.21	-0.07	-0.21
YER008C	SEC3	5	169812	0.1	-0.01	0.13	0.05	-0.14	0.18	-0.38	0.16	0.29	0.23	0.07	-0.36	-0.47
YER009W	NTF2	5	172302	-0.01	0.31	0.13	-0.2	-0.01	0.09	0.03	0.01	-0.17	-0.06	-0.11	-0.07	0.04
YER010C		5	172985	0.25	0.3	0.4	-0.02	0.24	0.47	0.33	0.19	0.17	0.05	0.1	0.27	0.53
YER011W	TIR1	5	175629	0.39	-0.27	0.41	0.5	-0.07	0.3	0.1	-0.59	0.02	-0.75	-0.14	0.29	0.14
YER012W	PRE1	5	178132	0.28	0.31	0.35	0.13	-0.18	0.32	-0.13	0.11	0.13	0.27	0.21	-0.05	-0.12
YER013W	PRP22	5	180558	0.13	0.11	0.15	-0.02	0.1	0.21	0.12	0.25	0.05	0.2	0.01	0.15	0.14
YER014W	HEM14	5	183408	0.08	0.2	0.22	-0.06	0.12	0.29	0.39	0.48	0.25	0.27	0.16	0.32	0.55
YER015W	FAA2	5	185657	0.16	0.24	0.27	0.3	0.17	0.2	0.19	0.78	0.35	0.37	0.24	0.27	0.19
YER016W	BIM1	5	188793	-0.31	-0.2	-0.28	-0.37	-0.33	-0.39	-0.21	0.05	-0.44	-0.3	-0.46	-0.06	-0.17
YER017C	AFG3	5	190644	-0.68	-0.8	-0.72	-0.47	-0.48	-0.83	-0.49	-0.44	-0.21	-0.36	-0.49	-0.57	-0.62
YER018C	SPC25	5	192290	-0.6	-0.34	-0.6	-0.63	-0.61	-0.66	-0.61	-0.85	-0.77	-1.03	-0.83	-0.49	-0.22
YER019C-A	SBH2	5	194405	0.5	-0.36	0.34	0.46	0.17	0.31	0.48	-0.57	0.21	-0.69	0.07	0.41	0.42
YER019W	ISC1	5	193512	0.22	-0.21	0.13	0.25	-0.81	0.05	-0.54	-1.1	0.44	-0.07	0.08	-0.59	-0.54
YER020W	GPA2	5	195841	0.32	-0.67	0.12	-0.17	-0.2	-0.43	0.09	-0.75	-0.79	-0.75	-1	0.17	0.19
YER021W	RPN3	5	197732	0.46	0.58	0.6	0.2	0.35	0.72	0.28	0.73	0.79	0.84	0.59	0.29	0.41
YER022W	SRB4	5	199842	0.4	0.42	0.4	0.63	0.12	0.54	-0.05	0.29	0.65	0.73	0.56	-0.14	-0.32
YER023W	PRO3	5	201505	0	-0.64	-0.71	-0.32	-0.6	0	0	-0.21	-0.26	-0.25	-0.53	0	0
YER024W	YAT2	5	203576	0.1	0.01	0.05	0.1	-0.09	0.16	0.08	0.18	0.17	0.28	0.09	0.18	0.16
YER025W	GCD11	5	206041	0.62	0.62	0.67	0.62	0.4	0.76	0.7	0.74	0.79	0.94	0.72	0.64	0.85
YER026C	CHO1	5	208058	-0.01	0.09	-0.03	0.14	-0.14	0.09	-0.04	0.16	0.04	0.21	0.04	-0.13	-0.19
YER027C	GAL83	5	209604	0.38	0.3	0.3	0.3	0.04	0.4	0.34	0.41	0.42	0.63	0.33	0.3	0.53
YER028C	MIG3	5	211283	0.28	-0.02	0.35	0.32	-0.1	0.42	0.25	-0.18	0.33	0	0.24	0.23	0
YER029C	SMB1	5	212881	-0.06	-0.07	0.01	0.24	0.68	0	-0.07	0.19	0.28	0.2	0.11	-0.11	-0.02
YER030W		5	213666	0.44	0.28	0.23	0.63	-0.06	0.36	-0.02	0.43	0.58	0.69	0.47	0.18	-0.09
YER031C	YPT31	5	214410	-0.66	-0.63	-0.85	-0.12	-0.22	-0.77	-0.07	0.15	-0.23	-0.07	-0.12	0.19	-0.08
YER032W	FIR1	5	216377	0.04	-0.02	0.03	0.3	0.01	0.04	0.15	-0.06	0.13	0.07	0.16	0.23	0.16
YER033C	ZRG8	5	219671	-0.21	-0.06	-0.21	0.19	-0.18	-0.36	0.05	-0.17	-0.05	-0.1	-0.04	-0.02	-0.13
YER034W		5	222123	0.68	-0.65	0.56	0.59	0.4	0	0	-0.6	-0.28	-0.77	-0.86	0	0.82
YER035W	EDC2	5	222856	-0.02	-0.27	-0.31	-0.05	-0.51	-0.42	0	0	0.05	-0.75	0.03	0	-0.33
YER036C	ARB1	5	224282	-0.13	-0.13	-0.16	0.04	-0.23	-0.27	-0.18	-0.28	-0.04	-0.16	-0.09	-0.11	-0.05
YER037W	PHM8	5	226370	0.4	0.36	0.52	0.45	0.44	0.57	0.27	0.59	0.47	0.55	0.59	0.18	0.34
YER038C	KRE29	5	227554	-0.29	-0.25	-0.51	0.23	-0.3	-0.57	0	-0.48	0	0	-0.01	0	-0.28
YER039C	HVG1	5	228829	-0.12	-0.16	-0.15	-0.05	-0.36	-0.26	-0.15	-0.05	0.07	-0.11	0.14	-0.01	0.02
YER039C-A		5	229371	-0.22	-0.44	-0.22	-0.2	-0.06	-0.19	-0.06	-0.2	-0.34	-0.15	-0.27	-0.09	-0.15
YER040W	GLN3	5	230890	-0.34	-0.27	-0.27	-0.01	-0.11	-0.36	-0.21	-0.42	0.01	-0.09	-0.12	-0.03	-0.03
YER041W	YEN1	5	233599	0.3	0.29	0.37	0.43	-0.06	0.46	0.08	-0.03	0.38	0.11	0.28	-0.05	0.09
YER042W	MXR1	5	235213	0.24	0.36	0.33	0.47	0.04	0.39	0.19	-0.21	0.27	0.11	0.17	0.09	0.01
YER043C	SAH1	5	236443	-0.1	-0.13	-0.22	0.07	-0.04	-0.18	-0.04	-0.43	0.06	-0.15	-0.18	-0.14	0.02
YER044C	ERG28	5	237792	0.19	0.32	0.31	0.32	-0.02	0.29	-0.04	0.47	0.42	0.57	0.51	-0.4	-0.19
YER044C-A	MEI4	5	239116	0.24	0.18	0.39	0.38	-0.05	0.45	-0.14	-0.51	0.35	-0.38	0.22	0.03	-0.02
YER045C	ACA1	5	240765	-0.07	-0.11	-0.22	0.13	-0.26	-0.25	-0.04	-0.31	0.03	-0.28	-0.15	-0.1	-0.19
YER046W	SPO73	5	243394	0.3	0.37	0.38	0.64	0.04	0.42	0.01	0.21	0.65	0.62	0.36	0.01	0.28
YER047C	SAP1	5	245155	-0.1	-0.25	-0.23	0.28	-0.15	-0.22	0	-0.38	-0.15	-0.09	0.03	-0.13	-0.28
YER048C	CAJ1	5	247568	-0.27	-0.28	-0.32	-0.31	-0.38	-0.45	-0.12	-0.06	-0.37	-0.14	-0.21	-0.38	-0.3
YER048W-A	ISD11	5	250859	0.1	0.17	0.02	0.08	0.62	0.28	-0.09	0	0.23	0.23	0.3	-0.33	-0.14
YER049W		5	252694	-0.26	-0.18	-0.41	0.23	-0.27	-0.31	-0.11	-0.29	-0.01	-0.02	-0.05	-0.11	-0.24
YER050C	RSM18	5	254178	0.28	0.52	0.4	0.6	0.06	0.53	0.23	0.44	0.59	0.76	0.09	0.11	0.46
YER051W		5	255394	0.14	-0.08	-0.01	0.51	0.03	0.05	0.16	0.02	0	0.07	0.07	0.21	0.07
YER052C	HOM3	5	257165	-0.03	-0.01	0.06	0.21	-0.29	0.14	-0.09	0.25	0.09	0.32	0.09	-0.26	-0.24
YER053C	PIC2	5	259187	-0.29	-0.21	-0.41	-0.26	-0.28	-0.37	-0.2	-0.01	-0.19	-0.22	-0.33	-0.05	-0.32
YER054C	GIP2	5	262874	0.23	0.25	0.09	0.53	0.04	0.18	0.16	0.35	0.33	0.33	0.25	0.07	-0.08
YER055C	HIS1	5	265337	1.26	0.35	0.64	0.59	0.17	0.59	0.45	0.62	0.73	0.47	0.63	0.38	0
YER056C	FCY2	5	267311	0.17	0.03	-0.34	0.3	-0.1	-0.14	0.03	-0.04	0.1	0.21	0.25	0.3	-0.01
YER056C-A	RPL34A	5	269802	0.96	0.39	0.38	0.41	0.15	0.49	0.3	0.49	0.48	0.45	0.42	0.23	0.22
YER057C	HMF1	5	270929	0.27	0.15	0.22	0.32	0.02	0.23	0.24	0.4	0.19	0.44	0.41	0.28	0.19
YER058W	PET117	5	271927	0.35	0.21	0.39	0.28	0.06	0.5	0.18	0.06	0.39	0.39	0.28	0.33	0.48
YER059W	PCL6	5	273253	-0.21	-0.12	-0.23	0.13	-0.19	-0.37	-0.16	-0.25	-0.22	-0.25	-0.05	-0.11	-0.02
YER060W	FCY21	5	275358	0.19	-0.04	-0.17	0.14	-0.22	-0.21	0.06	-0.03	0.14	0.15	0.09	0.16	0
YER060W-A	FCY22	5	277366	0.18	0.13	0.06	0.28	0.01	0.08	0.17	0.09	0.5	0.26	0.25	0.13	0.28
YER061C	CEM1	5	278960	-0.01	-0.08	-0.11	0.11	-0.18	-0.11	-0.06	-0.34	-0.06	-0.15	0.05	-0.02	-0.03
YER062C	HOR2	5	280304	0.5	0.39	0.58	0.39	0.05	0.67	0.27	-0.56	0.66	-0.14	0.47	0.25	0.6
YER063W	THO1	5	282036	-0.07	-0.18	-0.07	-0.04	-0.17	-0.09	0	0.06	0.11	-0.06	0.14	-0.16	0.02
YER064C		5	283461	0.08	-0.07	-0.12	0.22	-0.15	-0.04	0.21	0.41	0.27	0.23	0.11	0	0.05
YER065C	ICL1	5	286075	0.09	-0.02	-0.13	0.32	-0.08	-0.07	0.06	-0.18	0.01	-0.02	-0.14	-0.01	0
YER066C-A		5	291951	0.28	0.1	0.38	0.32	0.28	0.27	0.4	0.35	0.35	0.52	0.35	0.58	0.4
YER066W		5	290518	0.28	0.09	0.26	0.28	-0.08	0.31	0.27	0.57	0.19	0.46	0.22	0.26	0.26
YER067W		5	292306	0.42	0.4	0.46	0.61	0.26	0.51	0.29	0.73	0.41	0.6	0.57	0.16	0.38
YER068W	MOT2	5	293929	0.04	0	-0.12	0.37	-0.04	-0.09	0.09	-0.21	0.14	0.2	0.12	0.07	-0.24
YER069W	ARG5.6	5	296703	0.05	0.06	0	0.37	-0.01	-0.01	-0.03	-0.19	0.22	0.1	0.16	0	-0.04
YER070W	RNR1	5	300281	-0.38	-0.24	-0.39	-0.17	-0.12	-0.35	-0.57	-0.55	-0.29	0.01	0.04	-0.18	0
YER071C		5	302135	0.2	0.21	0.27	0.01	0.18	0.33	-0.37	-0.07	0.27	0.33	0.45	-0.07	-0.18
YER072W	VTC1	5	302998	-0.37	-0.39	-0.26	-0.33	0.21	-0.29	0.04	-0.32	-0.34	-0.09	-0.27	0.01	-0.42
YER073W	ALD5	5	304808	-0.17	-0.14	-0.34	-0.09	-0.75	-0.18	-0.2	-0.29	-0.1	0.1	0.3	-0.18	-0.25
YER074W	RPS24A	5	306755	0.08	0.16	0.13	0.06	0.56	0.07	0.17	0.3	0.27	0.33	0.41	0.11	0.2
YER075C	PTP3	5	309802	-0.06	-0.06	-0.12	0.21	-0.15	-0.28	-0.07	-0.2	0.08	0.07	0.24	0.03	-0.03
YER076C		5	313040	0.36	0.21	0.28	0.23	-0.07	0.39	0.42	-0.1	0.12	-0.45	0.19	0.38	0.13
YER077C		5	315563	0.16	0.07	0.08	0.39	0.1	0.02	0.15	-0.08	0.14	0.07	0.18	0.21	-0.04
YER078C		5	317570	0.11	0	0.06	0.3	0.07	0.03	0.09	-0.1	0	0	0.2	0.25	0
YER079W		5	319232	0.3	0.24	0.26	0.42	0.23	0.26	0.28	0.31	0.38	0.54	0.46	0.23	0.32
YER080W		5	320900	0.12	0.04	-0.14	0.37	0.06	-0.13	0.02	-0.16	0.04	0	-0.01	0.12	-0.03
YER081W	SER3	5	323386	0.05	-0.05	-0.1	0.26	0.04	-0.1	0.05	-0.13	0	0.09	0.14	0.16	0.1
YER083C	GET2	5	326598	-0.15	-0.12	-0.24	0.14	-0.14	-0.27	0	-0.22	-0.22	-0.04	-0.06	-0.12	-0.11
YER084W		5	327254	0.45	-0.49	0.28	0.44	-0.07	0.3	0.34	-0.94	0.47	-1.1	0.2	0.46	0.35
YER085C		5	327875	-0.01	-0.02	0.1	0.11	-0.24	0	-0.2	-0.03	-0.04	-0.04	-0.01	-0.05	-0.06
YER086W	ILV1	5	329338	-0.04	-0.05	-0.09	0.24	-0.13	-0.04	0.11	-0.09	0.1	0.02	0.03	0.05	0.03
YER087C-A	SBH1	5	332702	0.32	0.29	0.46	0.25	-0.04	0.45	0.13	-0.08	0.24	0.05	0.26	-0.27	0.1
YER087C-B	SBH1	5	332702	0.45	0.49	0.48	0.54	0.23	0	0	0	0	0.29	0.52	-0.16	0.32
YER087W		5	331437	0	0.13	0	0.35	0	0	0	0	0	0	0.06	0	-0.14
YER088C	DOT6	5	334178	0.17	0.13	0.16	0.05	0.05	0.03	0.18	0.07	-0.08	0.09	0.22	0.1	0.07
YER089C	PTC2	5	336639	-0.26	-0.32	-0.32	-0.09	-0.68	-0.6	-0.26	-0.74	-0.44	-0.36	-0.29	-0.17	0.12
YER090W	TRP2	5	338706	0.05	0	-0.06	0.17	0	-0.08	0.03	-0.17	0.17	0.15	0.19	0.1	0.02
YER091C	MET6	5	341011	0.15	0.02	0.05	0.2	-0.06	0.08	0.1	0.1	0.12	0.06	0.26	0.14	-0.21
YER091C-A		5	342496	-0.59	-0.25	-0.6	-0.28	-0.49	-0.63	-0.43	-0.25	-0.58	-0.47	-0.41	-0.44	-0.41
YER092W	IES5	5	343039	0.28	0.22	0.27	0.36	0.1	0.27	0.19	0.24	0.53	0.59	0.43	0.17	0.3
YER093C	TSC11	5	345462	-0.2	-0.02	-0.28	0.2	0.25	-0.49	-0.03	-0.18	-0.03	-0.09	0	-0.12	-0.6
YER093C-A		5	348152	-0.28	-0.67	-0.32	-0.32	-0.33	-0.38	-0.14	-0.24	-0.28	-0.13	-0.17	-0.21	-0.01
YER094C	PUP3	5	349033	-1.08	-0.45	-1.15	-0.61	-0.9	-1.23	-0.7	-0.96	-0.93	-0.95	-1.01	-0.81	-0.86
YER095W	RAD51	5	350577	-0.01	-0.06	-0.2	0.41	-0.14	-0.2	0.1	-0.31	0.14	0.17	0.19	0.09	-0.15
YER096W	SHC1	5	352463	0	-0.14	0	0.38	-0.07	0	0	-0.23	0	0.09	0.13	0	0
YER097W		5	355300	0.37	0.33	0.31	0.42	0.11	0.41	0.14	0.22	0.41	0.51	0.43	-0.06	0
YER098W	UBP9	5	356594	0	-0.09	-0.13	0.29	-0.04	0	0	-0.1	0	0.2	0.22	0.02	0.09
YER099C	PRS2	5	358579	0.73	0.74	0.64	0.76	0.32	0.92	0.7	0.05	0.8	0.72	0.74	0.89	0.83
YER100W	UBC6	5	359934	0.31	0.4	0.46	0.48	0.36	0.47	0	0	0.58	0.38	0.47	0	0.71
YER101C	AST2	5	361144	-0.04	-0.05	-0.13	0.25	-0.04	0	0.12	-0.17	0	0	0.06	0.11	0
YER102W	RPS8B	5	363397	0.42	0.55	0.62	0.2	0.64	0.72	0.53	0.82	0.24	0.67	0.66	0.39	0.53
YER103W	SSA4	5	365549	0.03	-0.04	-0.21	0.33	0	-0.12	0.06	-0.19	0.03	0.06	0.05	0.17	-0.12
YER104W	RTT105	5	367111	-0.34	-0.24	-0.34	-0.23	-0.03	-0.41	-0.01	-0.26	-0.13	-0.3	-0.3	-0.23	-0.41
YER105C	NUP157	5	369921	0.02	0.06	0.02	0.12	0.43	0	0.12	0.07	0.16	0.13	0.21	0.01	-0.1
YER106W	MAM1	5	372776	0.39	0.48	0.48	0.67	0.57	0.56	0.4	0.62	0.78	0.77	0.69	0.24	0.41
YER107C	GLE2	5	373992	0.02	-0.04	-0.28	0.27	0.03	-0.14	0.04	-0.24	0.05	-0.02	0.13	0.19	-0.17
YER109C	FLO8	5	376410	0.03	-0.16	0.02	-0.21	-0.28	0.02	-0.08	-0.22	-0.24	-0.26	-0.28	0.08	0.1
YER111C	SWI4	5	384231	0.48	0.3	0.58	0.66	0.8	0.8	0.55	0.61	0.73	0.71	0.41	0.8	0.75
YER112W	LSM4	5	387509	0.04	-0.11	-0.09	-0.1	-0.24	-0.09	-0.28	-0.26	-0.19	-0.07	0.15	0.26	0
YER113C		5	388988	0.23	0.19	0.34	0.27	0.19	0.43	-0.22	0.03	0.39	0.41	0.28	-0.17	-0.13
YER114C	BOI2	5	392147	0.14	0.16	0.03	0.31	0.12	0.09	0.58	-0.24	0.2	0.1	0.34	0.13	0.61
YER115C	SPR6	5	394575	0.78	-0.99	0.57	0.57	0.21	0.6	0.42	-0.55	0.16	-1.21	-0.11	0.55	0.44
YER116C	SLX8	5	395756	-0.18	-0.29	-0.22	-0.25	-0.32	-0.26	-0.28	-0.78	-0.19	-0.54	-0.19	-0.18	-0.45
YER117W	RPL23B	5	397207	0	-0.35	-0.47	-0.01	-0.36	0	0	-0.54	0	0	0	0	0
YER118C	SHO1	5	398499	0.33	0.34	0.41	0.42	0.13	0.43	0.35	0.59	0.49	0.69	0.45	0.26	0.31
YER119C	AVT6	5	400165	-0.29	-0.35	-0.44	-0.07	-0.74	-0.4	-0.34	-0.69	-0.28	-0.67	-0.16	-0.24	-0.59
YER119C-A		5	401048	0.21	-0.07	0.24	0.46	-0.07	0.18	0.17	-0.35	0.29	-0.53	0.2	0.29	0.42
YER120W	SCS2	5	401498	0	0	0	0	0	0	0	0	0	0	0	0	0
YER121W		5	402543	0.04	0.05	0.08	0.11	0.12	0	0.06	0.29	0.18	0.14	0.12	0.2	0.12
YER122C	GLO3	5	403607	0.24	0.18	0.38	0.21	0.04	0.49	0.35	0.15	0.39	0.37	0.37	0.33	0.39
YER123W	YCK3	5	405596	0.22	0.27	0.3	0.28	0.7	0.31	0.25	0.41	0.29	0.44	0.15	0.28	0.13
YER124C	DSE1	5	408198	0.08	0.14	0.29	0.31	0.52	0.27	-0.35	0.07	0.22	0.18	0.13	-0.45	-0.57
YER125W	RSP5	5	411399	-0.05	0.07	0.27	-0.1	-0.5	0.05	-0.22	0.04	0.04	0.02	-0.15	-0.21	-0.12
YER126C	NSA2	5	413782	0.03	0.13	0.14	0.1	-0.17	0.3	0.12	0.36	0.21	0.17	0.07	0.08	0.08
YER127W	LCP5	5	415013	-0.17	-0.11	-0.15	0.03	-0.31	-0.29	-0.11	0.4	0.02	0.23	-0.16	0.09	0.02
YER128W		5	416160	0.12	0.4	0.33	0.35	0.3	0.23	0.27	0.58	0.54	0.44	0.49	0.35	0.4
YER129W	SAK1	5	418991	0.1	0.17	0.25	0.16	-0.09	0.28	0.14	0.5	0.32	0.2	0.08	0.04	0.1
YER130C		5	421776	0.39	0.54	0.57	0.32	0.11	0.69	0.29	0.62	0.5	0.58	0.42	0.19	0.29
YER131W	RPS26B	5	424127	0.58	0.56	0.64	0.57	0.7	0.62	0.67	0.65	0.77	0.36	0.5	1.05	0.86
YER132C	PMD1	5	427814	0.51	0.48	0.61	0.38	0.2	0.79	0.5	0.54	0.6	0.67	0.59	0.54	0.55
YER133W	GLC7	5	433222	0.12	0.16	0.25	0.08	0.57	0.27	0.3	0.27	0.27	0.31	0.14	0.1	0.07
YER134C		5	437531	-0.19	-0.38	-0.09	-0.05	-0.03	-0.03	-0.05	-0.25	0.01	-0.17	-0.14	-0.19	-0.03
YER135C		5	438144	0.39	0.1	0.29	0.35	0.41	0.34	0.06	0.24	0.3	0.46	0.34	0.02	-0.2
YER136W	GDI1	5	440289	-0.48	-0.58	-0.54	-0.76	0.5	-0.62	-0.65	-0.21	-0.64	-0.52	-0.35	-0.59	-0.85
YER137C		5	441592	0.16	0.11	0.13	0.37	0.75	0.1	0.02	-0.04	0.33	0.28	0.29	0.21	-0.02
YER138C		5	446386	-0.71	-0.77	0.04	-0.62	-0.25	0.07	-0.8	-0.93	-0.2	-0.05	-0.55	-1.01	-0.96
YER138W-A		5	449522	-0.18	-0.22	0.14	-0.11	0.37	0.3	0.24	-0.33	0.32	0.42	-0.04	0.1	-0.01
YER139C		5	450898	-0.08	-0.09	-0.06	0.02	-0.29	-0.04	-0.8	-0.28	0.09	0.22	0.05	-0.76	-0.92
YER140W		5	452395	-0.17	-0.3	-0.11	-0.44	-0.21	-0.15	-0.18	-0.16	-0.29	-0.14	-0.04	-0.14	-0.44
YER141W	COX15	5	454184	-0.39	-0.29	-0.45	-0.37	-0.37	-0.47	-0.31	-0.09	-0.35	-0.28	-0.35	-0.14	-0.15
YER142C	MAG1	5	455586	-0.34	-0.21	-0.35	0.12	0.72	-0.35	0.33	0.12	0.03	0.09	-0.04	0	-0.35
YER143W	DDI1	5	456957	-0.96	-0.84	-1.12	-0.72	0.19	-1.09	0.07	-0.5	-0.59	-0.58	-0.72	-0.39	-0.97
YER144C	UBP5	5	459009	-0.08	-0.04	-0.11	0.23	0.09	-0.28	-0.07	-0.12	0.19	0.1	0.18	0.09	-0.08
YER145C	FTR1	5	461128	0.24	0.07	0.07	0.12	-0.2	0	0.02	-0.56	0.27	0.1	0.18	0.16	0.02
YER146W	LSM5	5	462720	0.27	-0.03	-0.07	-0.25	-0.22	-0.04	0.07	-0.23	-0.56	-0.58	-0.38	0.08	0.02
YER147C	SCC4	5	463900	0.06	-0.34	-0.26	-0.21	0.69	-0.34	-0.09	-0.28	-0.27	-0.23	-0.45	0.11	0.08
YER148W	SPT15	5	465659	-0.4	-0.33	-0.42	-0.23	-0.16	-0.48	-0.24	0.05	-0.35	-0.14	-0.09	-0.09	-0.17
YER149C	PEA2	5	466834	0.39	0.36	0.4	0.37	-0.02	0.52	0.31	0.66	0.22	0.42	0.29	0.22	0.45
YER150W	SPI1	5	468588	-0.41	-0.28	-0.31	-0.2	-0.55	-0.36	-0.38	-0.2	-0.31	-0.24	-0.17	-0.23	-0.19
YER151C	UBP3	5	471050	-0.02	-0.15	-0.07	0.06	-0.26	-0.07	-0.08	0.1	0.08	0.22	-0.04	0.13	-0.05
YER152C		5	473317	0.14	-0.28	0.06	-0.09	-0.67	-0.1	-0.21	-0.87	-0.09	-0.64	-0.56	-0.13	-0.12
YER153C	PET122	5	474418	-0.1	-0.5	-0.43	-0.44	-0.48	-0.51	-0.07	-1.3	-0.74	-0.77	-0.94	0	-0.04
YER154W	OXA1	5	475619	-1.06	-0.79	-0.94	-0.73	-1.16	-0.93	-0.83	-0.81	-0.81	-0.66	-0.99	-0.81	-0.75
YER155C	BEM2	5	479591	-0.11	-0.09	-0.05	0.05	0.24	-0.12	0.29	-0.01	0.06	0.12	0.07	0.32	0.1
YER156C		5	483828	-0.1	0.01	-0.01	-0.19	-0.41	0.02	-0.11	-0.09	-0.17	-0.09	-0.14	-0.1	0.03
YER157W	COG3	5	485985	0.05	0.13	0.24	-0.04	0.81	0.3	-0.14	-0.07	-0.12	0	-0.17	-0.11	-0.01
YER158C		5	489712	0.17	0.04	0.36	0.03	-0.19	0.5	0.1	-0.15	0.07	-0.5	-0.03	0.09	0.31
YER159C	BUR6	5	491739	-0.29	-0.34	-0.43	-0.27	-0.29	-0.45	-0.14	-0.06	-0.34	-0.33	-0.1	-0.07	-0.53
YER160C		5	495485	-0.71	-0.95	-0.03	-0.88	-0.38	0.17	-0.89	-1.09	-0.23	-0.05	-0.5	-1.15	-0.99
YER161C	SPT2	5	499842	0	0.08	0.28	-0.11	-0.04	0.37	0.39	0.33	0.15	-0.04	0.22	0.45	0.51
YER162C	RAD4	5	501757	-0.18	0	-0.11	-0.36	-0.22	-0.12	-0.11	0.34	-0.16	-0.01	0.06	-0.12	-0.11
YER163C		5	503428	-0.84	-0.6	-0.98	-0.68	-0.77	-1.06	-0.41	-0.24	-0.94	-0.76	-0.97	-0.2	-0.59
YER164W	CHD1	5	507590	-0.08	-0.03	0.01	-0.03	-0.01	-0.02	0.08	0.19	0.11	0.2	0.06	0.14	-0.08
YER165W	PAB1	5	511234	0.21	-0.14	0.31	0.2	-0.1	0.31	0.21	0.07	0.25	0.15	0.12	0.23	0.27
YER166W	DNF1	5	515096	-0.17	-0.08	-0.09	-0.05	-0.04	-0.07	0.04	0.12	0.08	0	0.01	-0.02	-0.02
YER167W	BCK2	5	519488	0.24	0.26	0.31	0.31	-0.03	0.37	0.32	0.56	0.33	0.35	0.37	0.4	0.25
YER168C	CCA1	5	521844	0.43	0.36	0.6	0.41	0	0.63	0.39	0.47	0.55	0.61	0.55	0.34	0.31
YER169W	RPH1	5	524559	-0.13	-0.14	-0.05	0.09	-0.26	0.01	0.03	0.08	0.09	0.18	0.02	0.05	0.03
YER170W	ADK2	5	526307	-0.2	-0.05	-0.26	-0.15	0.08	-0.2	0.06	0.06	-0.08	-0.1	0	0.03	0.11
YER171W	RAD3	5	528245	0.13	0.15	0.07	0.11	0.37	0.22	-0.11	0.34	0.21	0.43	0.08	0.11	-0.02
YER172C	BRR2	5	532770	-0.07	-0.12	-0.13	-0.02	0.54	-0.11	-0.01	0.02	0	0.03	0.07	-0.03	-0.08
YER173W	RAD24	5	537284	-1.07	-0.94	-0.97	-0.85	-0.34	-0.99	-0.42	-0.01	-0.81	-0.78	-1.11	-0.23	-0.14
YER174C	GRX4	5	538796	0	-0.01	-0.1	-0.26	0.02	0.03	-0.13	0.24	0.1	0.12	-0.11	-0.04	0.04
YER175C	TMT1	5	539908	0.29	0.38	0.34	0.2	0.14	0.52	0.28	0.61	0.75	0.46	0.19	0.42	0.34
YER176W	ECM32	5	543367	-0.13	-0.32	-0.09	-0.32	-0.26	-0.11	-0.19	-0.01	-0.04	0.01	-0.17	-0.11	-0.28
YER177W	BMH1	5	546007	-0.23	-0.46	-0.39	-0.38	-0.47	-0.4	-0.19	-0.26	-0.2	-0.07	-0.31	0.08	-0.23
YER178W	PDA1	5	547443	-0.39	-0.5	-0.41	-0.35	-0.37	-0.53	-0.24	-0.28	-0.2	-0.22	-0.35	-0.15	-0.04
YER179W	DMC1	5	548964	0.14	0.08	0	0.14	0.2	0.07	0.23	0.59	0.43	0.37	0.28	0.28	0.11
YER180C	ISC10	5	550120	-0.3	-0.44	-0.25	-0.72	-0.46	-0.33	-0.46	-0.26	0.08	-0.16	-0.74	-0.45	-0.6
YER181C		5	551629	0.14	-0.26	-0.2	0.05	1.83	-0.19	1.78	0.26	0.09	0.3	-0.06	1.56	1.56
YER182W		5	552887	-0.87	-1.09	-0.87	-0.86	-0.42	-0.99	-0.48	-0.7	-0.82	-0.72	-0.81	-0.48	-0.29
YER183C	FAU1	5	553646	-1.28	-0.79	-1.48	-0.77	-0.55	-1.57	-0.71	-0.56	-1.12	-0.93	-1.14	-0.61	-1.11
YER184C		5	557483	-0.13	0	0.07	-0.14	-0.13	-0.03	0.12	0.11	-0.16	-0.05	-0.09	0.15	0.02
YER185W		5	559904	0.16	0.17	0.24	-0.02	-0.07	0.22	0.17	0.15	-0.01	0.14	-0.01	0.18	0.22
YER186C		5	562160	-0.32	-0.19	-0.51	-0.52	-0.21	-0.46	-0.19	0.03	-0.64	-0.15	-0.28	-0.25	-0.13
YER187W		5	566437	-0.04	-0.44	-0.2	0.05	-0.12	-0.44	0.01	-0.36	-1.02	-0.03	-0.39	0.32	0.28
YER188W		5	568394	-0.56	-0.53	-0.83	-0.52	-0.54	-0.99	-0.35	-0.27	-0.99	-0.54	-0.55	-0.08	-0.17
YER189W		5	571334	-0.09	0.06	-0.62	-0.3	-0.12	-0.71	0.65	-0.3	-0.63	-0.14	0.41	0.15	0.6
YER190W	YRF1-2	5	573997	-0.4	-0.73	-0.89	-0.75	-0.19	-0.96	0.57	-1.98	-1.29	-1.48	-0.63	-0.02	0.62
YFL001W	DEG1	6	147790	-0.31	-0.24	-0.29	0	-0.17	-0.2	-0.02	-0.15	-0.12	-0.09	-0.13	-0.1	-0.18
YFL002C	SPB4	6	146019	0.12	0.04	0.22	-0.13	-0.02	0.39	0.21	0.12	0.05	0.07	0.23	-0.04	0.36
YFL002W-A		6	140855	-0.74	-0.67	0.02	-0.48	-0.15	0.08	-0.75	-1.03	-0.14	0.09	-0.49	-1	-0.96
YFL003C	MSH4	6	135834	-0.26	-0.34	-0.32	-0.35	0.15	-0.35	-0.5	-0.12	-0.33	-0.25	-0.36	-0.41	-0.64
YFL004W	VTC2	6	133048	-0.05	-0.08	-0.04	-0.19	-0.45	-0.06	-0.23	0.24	-0.26	0.02	-0.14	-0.12	-0.16
YFL005W	SEC4	6	130652	0.25	0.27	0.21	-0.08	-0.32	0.31	-0.12	0.3	-0.2	-0.13	-0.17	0.09	0.08
YFL006W		6	129523	-0.28	-0.28	-0.23	-0.4	-0.4	-0.26	-0.13	-0.04	-0.49	-0.29	-0.44	-0.14	-0.04
YFL007W	BLM10	6	126689	0.03	-0.07	-0.08	0.01	-0.2	0.01	0.17	0.15	0.15	0.19	0.01	0.15	0.1
YFL008W	SMC1	6	121262	0.08	0.13	0.2	0.03	-0.56	0.27	-0.22	0.27	0.14	0.21	0.04	-0.08	-0.15
YFL009W	CDC4	6	117308	0.3	0.15	0.29	0.22	-0.2	0.36	0.14	0.11	0.29	0.15	0.19	0.1	0.22
YFL010C	WWM1	6	115419	-0.12	-0.99	-0.07	-0.39	-0.95	-0.04	-0.28	-1.41	-0.94	-1.42	-1.4	-0.18	-0.13
YFL010W-A	AUA1	6	115126	0.09	-0.35	0.14	0.09	-0.04	0.05	0.16	-0.36	0	-0.16	-0.16	0.12	0.22
YFL011W	HXT10	6	113159	-0.2	-0.38	-0.13	-0.16	-0.3	-0.1	0.16	0.14	-0.17	-0.1	-0.39	0.25	0.08
YFL011W-A		2	108965	0.2	-0.58	0.18	0.06	-0.34	0.23	0.21	-0.57	-0.55	-1.16	-1.04	0.3	0.3
YFL012W		6	110864	0.32	0.31	0.43	0.23	-0.25	0.46	-0.08	0.22	0.25	0.3	0.16	-0.11	-0.08
YFL013C	IES1	6	108885	0.18	0.26	0.26	0.07	-0.43	0.43	0.11	-0.53	0.19	-0.56	0.11	0.08	0.24
YFL013W-A		6	109991	0.31	0.28	0.3	0.46	-0.04	0.42	0.28	0.4	0.29	0.48	0.42	0.21	0.27
YFL014W	HSP12	6	107414	0.27	0.3	0.88	0.48	-0.25	0.78	-0.08	-0.21	0.29	-0.32	0.29	-0.04	-0.1
YFL015C		6	106710	0.31	0.4	0.47	0.21	-0.88	0.61	-0.08	0.12	0.27	0.45	0.29	-0.11	-0.34
YFL016C	MDJ1	6	105462	0.53	0.29	0.57	0.29	-0.67	0.53	0.07	0.01	0.53	0.55	0.49	0.19	0.06
YFL017C	GNA1	6	104216	-0.13	0.08	-0.18	-0.01	-0.64	-0.17	0	0	0.03	0.19	0.06	-0.02	0.16
YFL017W-A	SMX2	6	103809	0.12	0.26	-0.02	0.64	-0.39	0.01	0.06	0.19	0.32	0.29	0.19	-0.04	0.03
YFL018C	LPD1	6	102371	0	0.12	0.06	0.09	-0.65	-0.07	0.03	0.38	0.1	0.2	0.11	0.06	-0.02
YFL018W-A	AUA1	6	115126	0.07	0.11	-0.03	0.02	-0.24	0.04	0.03	-0.02	0.08	0.17	0.03	0.07	0.11
YFL019C		6	100422	0.24	0.27	0.14	0.31	-0.38	0.06	-0.18	0.11	0.06	0.5	0.36	-0.18	-0.29
YFL020C	PAU5	6	99409	0.39	0.12	0.42	0.3	0.57	0.38	0.45	0.23	0.55	0.29	0.63	0.9	0.82
YFL021W	GAT1	6	96730	-0.04	-0.04	-0.18	-0.09	-0.1	-0.2	0.02	-0.31	-0.05	-0.21	-0.09	0.05	0.1
YFL022C	FRS2	6	94252	-0.01	-0.01	-0.08	0.18	-0.42	-0.29	-0.14	-0.29	-0.11	-0.22	-0.03	-0.07	-0.12
YFL023W	BUD27	6	92179	0.13	0.07	0.09	0.3	-0.04	-0.06	0.12	-0.09	0.13	0.15	0.21	0.2	-0.16
YFL024C	EPL1	6	89094	0.01	-0.03	-0.06	0.29	-0.27	-0.08	0.02	-0.1	0.21	0.08	0.08	-0.03	0.1
YFL025C	BST1	6	85687	0.11	0.09	0.09	0.31	-0.16	0.08	-0.04	-0.04	0.27	0.21	0.3	-0.1	0.05
YFL026W	STE2	6	83225	-0.3	-0.12	-0.08	-0.05	-0.16	-0.32	-0.21	-0.19	-0.06	-0.08	-0.23	-0.02	-0.26
YFL027C	GYP8	6	81163	-0.19	-0.14	-0.16	-0.31	-0.72	-0.19	-0.37	-0.1	-0.13	-0.22	-0.38	-0.39	-0.29
YFL028C	CAF16	6	79776	-0.18	-0.16	-0.18	-0.21	-0.3	-0.06	-0.15	0.14	-0.08	0.01	-0.36	-0.03	0
YFL029C	CAK1	6	78606	-0.11	-0.13	-0.07	0.24	-0.28	-0.11	-0.09	-0.27	0.01	-0.2	-0.06	-0.01	0.08
YFL030W	AGX1	6	77407	-0.22	-0.18	0.01	-0.18	-0.69	-0.29	-0.17	-1.27	-0.45	-1.33	-0.51	-0.02	-0.09
YFL031W	HAC1	6	75661	-0.13	-0.18	-0.11	-0.31	-0.75	-0.24	-0.23	-0.54	-0.4	-0.55	-0.22	-0.23	-0.13
YFL032W		6	75030	0.1	0.18	-0.02	0	-0.27	0.03	-0.19	-0.19	-0.13	-0.13	-0.04	-0.13	-0.04
YFL033C	RIM15	6	71769	-0.15	-0.05	-0.18	0.15	-0.26	-0.16	-0.03	0.03	-0.05	-0.03	-0.14	-0.05	-0.11
YFL034C-A	RPL22B	6	64586	0	-0.16	-0.14	0.4	-0.57	-0.01	0	0.25	0	0.25	0.15	-0.25	0
YFL034W		6	67085	0.2	0.14	0.27	0.37	-0.07	0.17	0.17	0.22	-0.01	0.29	0.29	0.33	0.3
YFL036W	RPO41	6	60808	0.18	0.13	0.11	0.31	-0.04	0.2	0.21	0.24	0.21	0.3	0.26	0.27	0.47
YFL037W	TUB2	6	57021	-0.75	-0.59	-0.7	-0.79	-0.65	-0.73	-0.45	-0.5	-0.74	-0.69	-0.77	-0.38	-0.27
YFL038C	YPT1	6	55675	0.05	0.05	0.06	-0.01	-0.61	-0.02	0.05	-0.37	-0.05	-0.33	0.11	0.12	0
YFL039C	ACT1	6	53977	0.2	0.17	0.12	0.32	-0.02	0.2	0.27	0.12	0.23	0.31	0.31	0.26	-0.02
YFL040W		6	52161	0.04	0.13	0.17	0.01	-0.03	0.21	0.17	0.2	0.09	0.12	0.11	0.45	0.1
YFL041W	FET5	6	50073	-0.46	-0.26	-0.54	-0.51	-0.48	-0.51	-0.06	-0.23	-0.32	-0.18	-0.28	-0.06	-0.14
YFL042C		6	46732	0.03	0.04	0.11	-0.03	-0.32	0.01	0.04	-0.39	0.04	-0.17	0.09	0	-0.02
YFL043C		6	45938	0.45	0.42	0.49	0.2	-0.3	0.47	0.4	0.19	0.27	0.41	0.65	0.53	0.32
YFL044C	OTU1	6	45107	0.06	0.13	0.24	0.1	-0.39	0.25	0.09	-0.06	0.39	0.27	0.37	0.46	0.44
YFL045C	SEC53	6	44010	-0.7	-0.68	-0.82	-0.49	0.26	-0.73	0.5	-0.21	-0.37	-0.3	-0.44	0.31	-0.06
YFL046W		6	43126	0.29	0.35	0.36	0.35	-0.36	0.24	0.17	0.54	0.58	0.56	0.78	0.12	0.02
YFL047W	RGD2	6	41493	-0.11	0.02	-0.22	0.18	-0.27	-0.2	-0.09	-0.17	-0.2	-0.04	0.11	-0.19	-0.34
YFL048C	EMP47	6	39511	0.14	0.02	0.23	0.03	-0.63	0.22	0.05	0.28	0.2	0.12	0.19	0.23	0.15
YFL049W	SWP82	6	37738	0.26	0.36	0.17	0.33	-0.33	0.24	0.14	0.62	0.51	0.69	0.47	0.08	0.22
YFL050C	ALR2	6	34560	-0.08	-0.04	-0.05	0.09	-0.15	-0.28	0.01	-0.12	0.01	0.04	0.1	0.12	-0.05
YFL051C		6	30299	-0.2	-0.09	-0.22	-0.18	-0.61	-0.17	0.04	-0.18	-0.86	-0.4	-0.4	-0.06	0.03
YFL052W		6	28930	-0.08	-0.09	-2.03	0.41	-1.77	-2.07	-0.18	-0.62	0.03	-0.39	-2.59	-0.08	0.36
YFL053W	DAK2	6	24310	0.15	-0.73	-2.29	-0.04	-1.87	-2.38	0.18	-1.01	-0.72	-0.87	-2.66	0.24	0.75
YFL054C		6	21817	0.14	0.12	-0.91	0.62	-0.87	-1.11	0.16	-0.26	0.15	0.2	-0.96	0.16	-0.05
YFL055W	AGP3	6	17842	-0.54	-0.45	-2.36	-0.23	-2.02	-2.43	-0.31	-0.22	-0.66	-0.08	-3	-0.26	0.25
YFL056C	AAD6	6	15112	0	0.01	0	0	0	0	0	-0.12	0	0	-0.31	0	0
YFL057C	AAD16	6	14534	-0.32	-0.4	-0.61	-0.2	-0.3	-0.62	-0.06	-0.13	-0.25	-0.4	-0.19	-0.4	0.04
YFL058W	THI5	6	13440	-0.17	-0.27	-0.46	-0.11	-0.44	-0.88	0.18	0.39	-0.47	0.67	-0.16	0.25	0.06
YFL059W	SNZ3	6	11811	0.46	0.53	0	-0.02	-0.1	-0.12	0.29	-0.08	0.33	0.66	0.51	0.76	0.94
YFL060C	SNO3	6	10635	1.25	1.35	0.65	0.71	0.76	0.05	1.09	1.02	1.58	1.87	1.42	1.69	1.79
YFL061W		6	9883	-0.26	-0.24	-0.79	-0.52	0.14	-0.88	0.05	-0.13	-0.02	0.31	-0.04	0.64	0.68
YFL062W	COS4	6	6995	-0.03	0.12	-0.34	-0.75	0.02	-0.53	0.06	-0.13	-0.13	-0.03	0.21	-0.32	-0.25
YFL063W		6	5293	-0.69	-0.53	-0.9	-0.78	-0.14	-0.92	-0.57	-1.4	-0.94	-0.59	-0.61	-0.44	-0.62
YFL064C		6	3584	-0.18	0.21	-0.68	-0.13	-0.22	-0.79	0.62	-0.45	-0.29	0.05	0.47	0.31	0.68
YFL065C		6	3184	0.02	0.54	-0.53	-0.01	-0.31	-0.58	1.04	-0.55	-0.27	-0.02	0.65	0.4	1.09
YFL066C		6	2026	-1.31	-0.95	-1.86	-1.51	-1.12	-1.97	-0.49	-1.69	-1.84	-1.55	-1.09	-1.01	-0.82
YFL067W		6	1099	0.28	-0.99	-0.27	-0.37	-0.21	-0.51	0.89	-1.99	-0.72	-2.3	0.08	0.39	1.02
YFL068W		6	294	-0.62	-0.95	-1.07	-1.19	-0.07	-1.13	0.43	-2	-1.68	-1.96	-1.27	-0.14	0.36
YFR001W	LOC1	6	149412	0.24	0.2	0.33	0.14	0.01	0.42	0.15	0.23	0.29	0.26	0.28	0.03	0.28
YFR002W	NIC96	6	151270	0.11	0.05	-0.03	0.36	-0.24	0.09	0.13	-0.07	0.08	0.17	0.3	0.08	0.03
YFR003C	YPI1	6	152885	0.4	0.3	0.5	0.32	-0.2	0.44	0.46	0.43	0.07	0.28	0.33	0.43	0.25
YFR004W	RPN11	6	153848	-0.34	-0.18	-0.16	-0.29	-0.47	-0.17	-0.03	-0.18	-0.29	-0.34	-0.37	-0.2	-0.03
YFR005C	SAD1	6	155195	0.11	0.05	0.24	-0.04	-0.3	0.32	0.12	0.23	0.11	0.17	0.2	-0.06	0.14
YFR006W		6	156942	0.11	0.3	0.35	0.1	-0.14	0.16	0.29	0.45	0.1	0.17	0.04	0.26	0.1
YFR007W		6	159823	-0.17	-0.15	-0.11	-0.27	-0.43	-0.13	-0.2	-0.12	-0.28	-0.38	-0.41	-0.18	-0.17
YFR008W	FAR7	6	160861	0.09	-0.02	0.14	-0.02	-0.31	0.19	-0.18	-0.38	0.05	-0.24	-0.17	-0.13	0.16
YFR009W	GCN20	6	163611	-0.04	-0.06	-0.09	0.19	-0.01	-0.04	0	-0.18	0.05	-0.01	-0.07	0	0.08
YFR010W	UBP6	6	165809	0	-0.01	0.12	0.19	0.08	0.02	0.04	-0.05	0.09	0.11	0.22	0.28	0.05
YFR011C		6	166995	-0.03	0.12	-0.07	-0.05	-0.17	-0.23	-0.16	0.2	0.49	-0.36	-0.04	-0.18	-0.17
YFR012W		6	168185	-0.11	-0.02	-0.06	-0.24	-0.32	-0.24	-0.23	0.11	-0.05	-0.3	-0.33	0	-0.21
YFR013W	IOC3	6	171095	-0.05	0.04	-0.12	-0.03	-0.2	-0.28	0.05	-0.25	0.05	-0.12	-0.01	0.05	-0.14
YFR014C	CMK1	6	173199	-0.12	0.06	0.08	0.01	-0.39	0.04	0	0.29	0.06	0.26	0	0.17	0.02
YFR015C	GSY1	6	175320	-0.23	-0.23	-0.3	-0.44	-1.08	-0.38	-0.43	-0.31	-0.02	-0.28	-0.51	-0.34	-0.38
YFR016C		6	178884	0.16	0.17	0.08	0.19	-0.19	0.19	0.28	0.11	0.19	0.05	0.17	0.22	0.09
YFR017C		6	182555	0.27	-0.96	-0.22	-0.59	-0.39	-0.09	-0.09	-0.97	-0.51	-0.84	-1.11	-0.13	0.11
YFR018C		6	183664	0.21	-0.05	-0.07	0.26	-0.43	-0.1	-0.02	-0.69	-0.09	-0.41	0.18	-0.02	-0.28
YFR019W	FAB1	6	187908	0.1	0.03	0.07	0.27	-0.13	0	0.1	0.05	0.04	0.01	0.25	0.13	-0.06
YFR020W		6	193075	0.03	0.13	0.06	0.05	-0.14	0.07	0.12	-0.11	0.07	-0.1	-0.06	0.16	0.27
YFR021W	ATG18	6	195551	-0.13	-0.04	-0.16	-0.14	-0.11	-0.22	0.03	-0.29	-0.22	-0.3	-0.09	-0.1	0.08
YFR022W	ROG3	6	197921	-0.04	-0.06	-0.23	0.24	-0.2	-0.21	-0.02	-0.21	-0.07	-0.1	0.2	0.04	-0.23
YFR023W	PES4	6	200779	0.01	0.01	0.02	0.1	0.02	-0.12	0	-0.17	-0.14	0.01	0.15	0	-0.22
YFR024C		6	202508	-0.1	0.1	-0.02	-0.15	-0.41	-0.05	-0.08	-0.37	-0.05	-0.4	-0.16	0.02	0.1
YFR024C-A	LSB3	6	202684	0.06	0.06	0.03	0.26	-0.42	0.11	0.18	0	0.31	0.01	0.27	0.11	0.26
YFR025C	HIS2	6	204234	-0.41	-0.12	-0.39	-0.43	-0.62	-0.41	-0.12	0.02	-0.37	-0.33	-0.33	-0.15	-0.06
YFR026C		6	205990	-0.67	-0.25	-0.68	-0.43	-0.66	-0.7	-0.35	-0.17	-0.68	-0.69	-0.64	-0.29	-0.52
YFR027W	ECO1	6	207862	0.22	0.21	0.37	0.13	-0.33	0.36	0.31	0.34	-0.03	0.15	0.29	0.38	0.37
YFR028C	CDC14	6	209228	0.03	0.12	-0.01	0.21	0.01	-0.03	0.02	-0.15	0.19	0.02	0.13	0.13	0.03
YFR029W	PTR3	6	211943	0.06	0.09	-0.04	0.27	-0.12	-0.02	0.11	-0.08	0.27	0.1	0.3	0.16	0
YFR031C	SMC2	6	218338	0.04	0.06	-0.06	0.12	0.02	0.04	0.09	-0.16	-0.07	0	0.05	0.19	-0.1
YFR031C-A	RPL2A	6	220950	-0.29	-0.3	-0.27	-0.15	-0.58	-0.25	-0.25	-0.28	-0.16	-0.22	-0.09	-0.26	-0.11
YFR032C		6	222512	-0.1	-0.3	-0.14	-0.3	-0.56	-0.07	-0.08	-0.72	-0.25	-0.21	-0.22	0.02	-0.02
YFR032C-A	RPL29	6	223335	0.39	0	0.44	0.39	-0.04	0.47	0.39	0.04	0	0.44	0.39	0.51	0
YFR033C	QCR6	6	224535	-0.14	-0.07	-0.05	-0.08	-0.35	-0.19	-0.28	-0.61	-0.21	-0.18	-0.13	-0.04	-0.5
YFR034C	PHO4	6	225477	0.04	-0.79	-0.06	-0.33	-0.86	-0.18	-0.47	-1.53	-0.6	-1.01	-0.98	-0.26	-0.37
YFR035C		6	226281	-0.11	0.09	-0.06	0.09	-0.26	-0.03	-0.02	-0.67	-0.17	-0.47	-0.04	-0.04	-0.01
YFR036W	CDC26	6	227137	-0.12	-0.41	-0.15	-0.11	-0.35	-0.15	-0.17	-0.72	-0.23	-0.55	-0.3	-0.1	-0.03
YFR037C	RSC8	6	228336	-0.31	-0.35	-0.26	-0.29	-0.77	-0.36	-0.17	-1.03	-0.18	-0.89	-0.26	0.15	-0.23
YFR038W		6	230647	-0.28	-0.23	-0.32	-0.07	-0.23	-0.35	-0.11	-0.09	-0.02	-0.2	-0.17	-0.19	-0.19
YFR039C		6	232765	0	0.08	0	0.25	0	0	0	0	0	0	-0.2	0	0
YFR040W	SAP155	6	235733	0	-0.13	0	0.09	0	0	0	0	0	0	0	0	0
YFR041C	ERJ5	6	237798	-0.8	-0.63	-0.97	-0.78	-0.63	-0.89	-0.31	-0.9	-0.68	-0.52	-0.56	-0.27	-0.77
YFR042W		6	238746	0.07	0.26	0.2	0.2	-0.36	0.21	-0.13	0.1	0.24	0.36	0.18	-0.15	-0.15
YFR043C		6	239457	0.05	0.33	0.22	-0.14	-0.37	0.32	0.06	0.36	0.22	0.34	-0.02	-0.07	0.04
YFR044C		6	240701	-0.19	0.01	-0.02	-0.29	-0.65	-0.05	-0.06	0	0.03	0.16	0.03	-0.18	0
YFR045W		6	242557	-0.72	-0.42	-0.82	-0.62	-0.83	-0.74	-0.46	-0.4	-0.54	-0.42	-0.45	-0.38	-0.79
YFR046C	CNN1	6	243603	-0.03	0.21	0.08	0.02	-0.63	0.09	0.11	0.45	0.11	0.13	0.05	0.13	0.14
YFR047C	BNA6	6	244709	-1.16	-0.86	-1.24	-1.33	-1.57	-1.38	-0.76	-0.64	-1.01	-0.83	-1.22	-0.78	-0.77
YFR048W	RMD8	6	247127	-0.17	0.06	-0.02	-0.43	-0.6	-0.09	-0.01	0.26	0	0.16	0.01	-0.18	-0.06
YFR049W	YMR31	6	248695	-0.32	-0.17	-0.48	-0.39	-0.13	-0.42	0.09	0.03	-0.41	-0.15	-0.17	-0.05	-0.32
YFR050C	PRE4	6	249453	-0.58	-0.41	-0.64	-0.57	-0.35	-0.73	-0.14	-0.12	-0.49	-0.42	-0.63	-0.21	-0.27
YFR051C	RET2	6	250970	0.07	0.07	0.12	-0.18	-0.56	0.05	-0.04	0.08	0.09	0.46	-0.1	-0.09	-0.06
YFR052W	RPN12	6	252904	-0.13	0.11	0.01	-0.15	-0.59	-0.05	0	0.3	-0.12	0.11	0.04	-0.17	-0.03
YFR053C	HXK1	6	254307	-0.28	-0.01	-0.23	-0.44	-0.54	-0.35	0.07	0.03	-0.4	-0.19	-0.13	0.19	-0.03
YFR054C		6	259131	-1.24	-0.47	-2.05	-0.63	-1.87	-2.33	-0.07	-1.05	-2.14	-2.29	-2.59	-0.94	-2.09
YFR055W		6	264702	-1.06	-0.56	-1.62	-1.22	-1.76	-1.76	-0.43	-0.56	-1.77	-1.93	-2.5	-1	-1.02
YFR056C		6	264128	-0.47	0.11	-1.22	-0.62	-0.81	-1.31	0.07	-0.33	-1.47	-1.56	-1.7	-1.06	-0.68
YFR057W		6	269275	-0.22	0.34	-1.29	-0.49	-1.17	-1.29	0.06	-0.46	-1.02	-1.2	-1.22	-1.28	-1.69
YGL001C	ERG26	7	495981	-0.74	-0.47	-0.6	-0.64	-0.05	-0.67	-0.27	-0.31	-0.77	-0.79	-0.93	-0.32	-0.74
YGL002W	ERP6	7	494846	0.19	0.1	0.28	0.13	0.18	0.31	-0.01	0.16	0.1	0.11	0.07	0.03	0.18
YGL003C	CDH1	7	493328	-0.29	-0.13	-0.2	-0.4	-0.05	-0.18	-0.22	0.01	-0.46	-0.3	-0.37	-0.38	0
YGL004C	RPN14	7	491333	0.23	0.29	0.15	0.21	0.13	0.13	-0.08	0.14	0.12	0.02	0.1	0.15	0.01
YGL005C	COG7	7	490131	-0.02	0	-0.02	-0.1	2.28	-0.2	0.02	0.15	-0.11	-0.1	-0.02	-0.03	-0.32
YGL006W	PMC1	7	487685	0.27	0.31	0.36	0.3	0.28	0.35	0.11	0.33	0.44	0.44	0.33	0.16	0.23
YGL007W		7	483453	-0.09	-0.12	-0.13	-0.2	0.14	-0.16	-0.08	0	-0.1	-0.15	0.01	-0.15	0.05
YGL008C	PMA1	7	481293	0.11	0.31	0.17	0.27	0.24	0.34	0.31	0.29	0.25	0.47	0.31	0.19	0.08
YGL009C	LEU1	7	477487	-0.29	-0.14	-0.32	-0.12	-0.15	-0.35	-0.29	-0.15	-0.21	-0.11	-0.38	-0.29	-0.24
YGL010W		7	475812	-0.06	0.04	-0.06	-0.06	0.11	-0.03	-0.19	0.23	-0.01	0.23	-0.16	-0.27	-0.12
YGL011C	SCL1	7	474873	-0.13	0.08	0.01	-0.03	-0.1	-0.03	-0.14	0.07	-0.05	0.01	-0.08	-0.24	-0.06
YGL012W	ERG4	7	473570	0.21	0.39	0.21	0.26	0.15	0.38	0.27	0.39	0.1	0.44	0.18	0.1	0.1
YGL013C	PDR1	7	470700	0.25	0.29	0.23	0.44	0.35	0.31	0.26	0.44	0.47	0.56	0.29	0.17	0.25
YGL014W	PUF4	7	467479	0.24	0.19	0.24	0.41	0.27	0.24	0.16	0.35	0.3	0.47	0.32	0.02	0.04
YGL015C		7	465244	-0.05	0.13	0.08	-0.05	0.17	0.09	-0.31	0.03	-0.14	-0.03	-0.01	-0.4	-0.18
YGL016W	KAP122	7	463293	0.16	0.22	0.11	0.17	0.03	0.23	-0.06	0.15	-0.04	0.06	-0.15	-0.17	-0.3
YGL017W	ATE1	7	460614	0.1	0.09	0.01	0.25	0.06	0.02	0.14	0.04	0.09	0.11	0.08	-0.04	0.04
YGL018C	JAC1	7	459392	-0.07	0.01	-0.05	0.15	-0.24	-0.07	-0.24	-0.15	-0.05	-0.02	-0.06	-0.38	-0.12
YGL019W	CKB1	7	458579	-0.04	0.15	0.15	0.17	-0.12	0.18	-0.07	0.18	-0.02	0.11	0.12	-0.21	-0.06
YGL020C	GET1	7	457521	0.3	0.37	0.41	0.21	0.22	0.36	0.07	0.47	0.04	0.21	0.11	0.09	0
YGL021W	ALK1	7	455931	0.17	0.18	0.27	0.14	0.32	0.26	0.13	0.31	0.11	0.15	0.18	0.14	0
YGL022W	STT3	7	453487	-0.58	-0.86	-0.68	-0.66	-0.45	-0.97	-0.37	-0.54	-1.22	-1.22	-1.39	-0.37	-0.31
YGL023C	PIB2	7	451155	0.48	-0.73	0.33	0.12	0.2	-0.15	0.28	-0.77	-1.49	-1.75	-1.73	0.24	0.61
YGL024W		7	449960	0.27	-0.17	0.2	0.3	0.07	0.01	0.03	-0.4	-0.6	-0.64	-0.65	0.19	-0.05
YGL025C	PGD1	7	449365	-0.04	-0.44	-0.21	-0.35	-0.02	-0.34	0.05	-0.62	-1.06	-1.16	-1.18	0.21	0.06
YGL026C	TRP5	7	447478	-0.27	-0.16	-0.16	-0.43	-0.08	-0.14	0.04	0.01	-0.43	-0.34	-0.5	-0.07	0.18
YGL027C	CWH41	7	444897	-0.22	-0.01	-0.11	-0.22	0.06	-0.13	-0.12	0.29	-0.1	-0.11	-0.11	-0.18	0.14
YGL028C	SCW11	7	442100	0.25	0.34	0.31	0.25	0.3	0.28	0.26	0.3	0.22	0.3	0.33	0.36	0.18
YGL029W	CGR1	7	440249	-0.03	0.01	0	0.06	0.47	-0.1	-0.02	0.11	-0.17	-0.05	0	0.05	-0.22
YGL030W	RPL30	7	439369	-0.07	-0.1	0.04	-0.2	0.62	0.01	-0.06	-0.01	-0.15	-0.08	-0.09	-0.12	-0.09
YGL031C	RPL24A	7	437705	0.16	-0.07	0.26	-0.11	0.12	0.31	0.01	0.04	0.03	-0.38	0.03	-0.14	0.13
YGL032C	AGA2	7	436706	-0.17	-0.09	-0.24	-0.14	-0.08	-0.28	-0.29	0.04	-0.12	-0.18	-0.07	-0.31	-0.46
YGL033W	HOP2	7	435993	0.32	0.36	0.45	0.09	0.43	0.43	-0.12	0.18	0.17	0.34	0.42	-0.14	-0.3
YGL034C		7	433401	-0.13	-0.04	-0.09	0.07	-0.4	-0.04	-0.28	-0.27	0.07	-0.08	-0.06	-0.06	-0.22
YGL035C	MIG1	7	432310	0.35	0.18	0.52	0.13	0.45	0.48	0.4	0.33	0.4	0.62	0.61	0.37	0.42
YGL036W		7	429970	0.32	0.43	0.27	0.31	0.56	0.29	0.2	0.55	0.49	0.63	0.51	0.19	0.15
YGL037C	PNC1	7	427628	0	0.38	0	0	0	0	0	0	0	0	0.47	0	0
YGL038C	OCH1	7	426089	0.21	0.26	0.32	-0.04	0.2	0.35	0.14	0.32	0.32	0.29	0.28	0.14	0.27
YGL039W		7	424490	0.14	0.11	0.38	0.01	0.28	0.3	0.2	0.38	0.21	0.38	0.29	0.2	0.22
YGL040C	HEM2	7	420047	-0.39	-0.3	-0.41	-0.39	-0.32	-0.4	-0.37	-0.07	-0.32	-0.31	-0.29	-0.36	-0.65
YGL041C		7	419074	-0.44	-0.19	-0.43	-0.49	0.03	-0.63	-0.34	-0.35	-0.54	-0.44	-0.53	-0.22	-0.55
YGL042C		7	418444	0.29	0.23	0.31	0.05	0.19	0.33	0.02	0.15	0.31	0.29	0.37	-0.03	0.22
YGL043W	DST1	7	417951	0.05	0.15	0.44	-0.09	0.02	0.33	-0.13	0.24	0.06	0.21	0.09	-0.11	0.03
YGL044C	RNA15	7	416595	-0.4	-0.18	-0.33	-0.36	-0.32	-0.51	-0.28	-0.08	-0.51	-0.46	-0.46	-0.26	-0.51
YGL045W	RIM8	7	414920	0.22	0.2	0.32	0.01	0.03	0.22	0.05	0.26	0.03	0.1	-0.06	0.13	0.15
YGL046W		7	414500	0.43	0.39	0.56	0.42	0.18	0.52	0.1	0.35	0.24	0.33	0.28	0.12	0.37
YGL047W	ALG13	7	411859	0.25	0.29	0.4	0.07	0.17	0.32	-0.02	0.26	0.01	0.24	0.16	0.04	0.2
YGL048C	RPT6	7	410680	-0.02	0.05	-0.01	0.07	-0.12	-0.22	-0.15	0.14	-0.05	-0.06	-0.06	-0.04	-0.23
YGL049C	TIF4632	7	408235	0.06	0.02	-0.01	0.05	0.12	-0.06	0.06	-0.08	-0.07	0.01	-0.13	0.11	0.06
YGL050W	TYW3	7	406189	0.28	0.29	0.29	0.13	0.5	0.38	0.41	-0.05	0.08	0.23	0.17	0.37	0.71
YGL051W	MST27	7	404042	0.12	-0.42	-1.57	-1.87	-1.71	-1.68	-1.72	-1.12	-1.34	-1.3	-0.29	-0.29	-0.85
YGL052W		7	403592	0.38	-0.08	-1.72	-1.34	-1.91	-1.85	-1.76	-1.39	-1.04	-0.99	-0.04	0.08	-1.13
YGL053W	PRM8	7	402948	0.12	-0.49	-2.14	-2.37	-2.4	-2.32	-1.87	-1.57	-1.7	-1.56	-0.16	-0.33	-1.63
YGL054C	ERV14	7	401082	-0.42	-0.36	-0.39	-0.38	1.09	-0.45	0.31	-0.37	-0.52	-0.47	-0.51	0.13	-0.47
YGL055W	OLE1	7	399397	0.22	-0.02	0.35	-0.13	0.29	0.29	0.02	-0.06	0.02	-0.4	0.01	-0.12	0.22
YGL056C	SDS23	7	396832	0.19	0.26	0.18	0.16	-0.03	0.18	0.07	0.09	0.14	0.33	0.35	0.09	-0.04
YGL057C		7	395403	0.41	0.52	0.58	0.45	0.62	0.55	0.35	0.5	0.52	0.63	0.51	0.27	0.33
YGL058W	RAD6	7	394251	0.18	0.23	0.33	0.02	0.43	0.43	0.16	0.37	0.34	0.25	0.17	0.06	0.28
YGL059W		7	392965	0.2	0.24	0.32	0.02	-0.06	0.21	-0.14	-0.03	0.14	0.15	0.13	-0.15	-0.02
YGL060W	YBP2	7	391032	0.16	0.23	0	0.18	0.47	0.13	-0.06	0.2	0.28	0.37	0.25	-0.23	-0.29
YGL061C	DUO1	7	389342	-0.21	-0.06	-0.28	-0.04	1.07	-0.25	0	-0.02	0.01	0.02	-0.15	-0.03	-0.16
YGL062W	PYC1	7	386967	-0.36	-0.35	-0.34	-0.27	-0.12	-0.35	-0.28	-0.26	-0.08	-0.15	-0.15	-0.35	-0.18
YGL063W	PUS2	7	384213	-0.73	-0.5	-0.68	-1.11	-0.43	-0.94	-0.33	-1.13	-1.22	-0.93	-1.22	-0.37	-0.16
[truncated: 4,201 more rows]
